# Supplementary material for: Effect of altered gluteus maximus strength on the magnitude and direction of hip joint contact forces during simulations of gait
Source: PLoS One. 2025 Jun 23;20(6):e0324451. doi: 10.1371/journal.pone.0324451 (PMC12184943; doi:10.1371/journal.pone.0324451)
Supplement: S6 README — (MD) [file pone.0324451.s006.md]

# Gait data and joint contact force direction code - Effect of altered gluteus maximus strength on the magnitude and direction of hip joint contact forces during simulations of gait

Dataset DOI: [10.5061/dryad.q2bvq83wz](10.5061/dryad.q2bvq83wz)

## Description of the data and file structure

Data repository with gait data and joint contact force location estimation code. Gait data include 3D motion capture from a 12-camera system as well as EMG signals. All EMG and 3D motion capture data are contained within .C3D files. Demographics are provided in Excel spreadsheets.

### Files and variables

#### File: Raw\_Data\_for\_Publication1.zip

**Description:** Folder containing 13 subfolders, one for each healthy control participant. Each participant folder contains the following .C3D files:
***Contents***

* **gait#.c3d**: .C3D file for the gait trial used in analysis. The # indicates the trial number during data collection. The .C3D file contains both EMG signals and marker trajectories for the gait trial.
* **static1.c3d**: .C3D file for the static trial used in model scaling, containing both marker trajectories and EMG signals.

#### File: Raw\_Data\_for\_Publication2.zip

**Description:** Folder containing 12 subfolders, one for each FAIS participant. Each participant folder contains the following .C3D files:
***Contents***

* **gait#.c3d**: .C3D file for the gait trial used in analysis. The # indicates the trial number during data collection. The .C3D file contains both EMG signals and marker trajectories for the gait trial.
* **static1.c3d**: .C3D file for the static trial used in model scaling, containing both marker trajectories and EMG signals.

#### File: Full\_Participant\_Demographics.xlsx

**Description:** Excel spreadsheet containing basic demographic information for each participant, including:
***Contents***

* Group (FAIS or HC)
* Gender (Man, Woman)
* Age (years)
* Height (cm)
* Mass (kg)
* Body mass index (kg/m²)
* PSEQ score
* iHOT score
* Highest level of sports/activity currently
* Highest level of sports/activity before symptoms
* TSK-11 score
* Gait speed (m/s)

#### Folder: V3D\_Osim\_Files

**Description:** Folder containing files used in the Visual3D to OpenSim pipeline, as detailed in the [Visual3D documentation](https://wiki.has-motion.com/doku.php?id=visual3d:documentation:kinematics_and_kinetics:opensim).

#### Folder: V3D\_Osim\_Models

**Description:** Folder containing two generic .MDH model files for use in the Visual3D to OpenSim pipeline:
***Contents***

* MUSCLE_Model - OpenSim_Y_walking.mdh: For participants who walked along the Y-axis of the lab.
* MUSCLE_Model - OpenSim_X_walking.mdh: For participants who walked along the X-axis of the lab.

#### Folder: MATLAB\_\_README

**Description:** Folder containing custom MATLAB code used in the manuscript to estimate joint contact force location, a detailed README for use, and an example input .mat file\
***Contents***

* EllipseFit_Code_Angle_Path_25.m
* JR_FAIS_default.mat
* README.txt

This data was exported from motion analysis cortex and processed using Visual3D v6 x64. We have intentionally provided .C3D files as they are a standard file that contain all the information needed to read, display, and analyze 3D motion data with additional analog data from force plates, electromyography, accelerometers, and other sensors. These files are not manufacturer specific and can be viewed and used with numerous software. More information can be found at [C3D.org](https://www.c3d.org/index.html).


## Human subjects data

Explicit informed consent from all participants was recieved to share and publish deidentified data in the public domain. Data were de-identified using random participant identifiers consisting of letters and numbers unrealted to the participant. 
