# Supplementary material for: Effect of altered gluteus maximus strength on the magnitude and direction of hip joint contact forces during simulations of gait
Source: PLoS One. 2025 Jun 23;20(6):e0324451. doi: 10.1371/journal.pone.0324451 (PMC12184943; doi:10.1371/journal.pone.0324451)
Supplement: S7 Data — (ZIP) [file pone.0324451.s007.zip]

Archive with 39 entries (26 files):
- H3/
- H3/gait9.c3d
- H3/static1.c3d
- H4/
- H4/gait8.c3d
- H4/static1.c3d
- H5/
- H5/gait1.c3d
- H5/static1.c3d
- H6/
- H6/gait10.c3d
- H6/static1.c3d
- H7/
- H7/gait4.c3d
- H7/static1.c3d
- H9/
- H9/gait1.c3d
- H9/static1.c3d
- H1/
- H1/gait3.c3d
- H1/static1.c3d
- H10/
- H10/gait1.c3d
- H10/static1.c3d
- H11/
- H11/gait4.c3d
- H11/static1.c3d
- H12/
- H12/gait1.c3d
- H12/static1.c3d
- H13/
- H13/gait7.c3d
- H13/static1.c3d
- H14/
- H14/gait1.c3d
- H14/static1.c3d
- H2/
- H2/gait7.c3d
- H2/static1.c3d
