# Supplementary material for: Effect of altered gluteus maximus strength on the magnitude and direction of hip joint contact forces during simulations of gait
Source: PLoS One. 2025 Jun 23;20(6):e0324451. doi: 10.1371/journal.pone.0324451 (PMC12184943; doi:10.1371/journal.pone.0324451)
Supplement: S8 Data — (ZIP) [file pone.0324451.s008.zip]

Archive with 36 entries (24 files):
- S6/
- S6/gait8.c3d
- S6/static1.c3d
- S7/
- S7/gait4.c3d
- S7/static1.c3d
- S8/
- S8/gait4.c3d
- S8/static1.c3d
- S13/
- S13/gait2.c3d
- S13/static1.c3d
- S14/
- S14/gait1.c3d
- S14/static1.c3d
- S1/
- S1/gait4.c3d
- S1/static1.c3d
- S10/
- S10/gait7.c3d
- S10/static1.c3d
- S11/
- S11/gait1.c3d
- S11/static1.c3d
- S12/
- S12/gait1.c3d
- S12/static1.c3d
- S3/
- S3/gait2.c3d
- S3/static1.c3d
- S4/
- S4/gait7.c3d
- S4/static1.c3d
- S5/
- S5/gait9.c3d
- S5/static1.c3d
