# Supplementary material for: Effect of altered gluteus maximus strength on the magnitude and direction of hip joint contact forces during simulations of gait
Source: PLoS One. 2025 Jun 23;20(6):e0324451. doi: 10.1371/journal.pone.0324451 (PMC12184943; doi:10.1371/journal.pone.0324451)
Supplement: S9 Data — (XLSX) [file pone.0324451.s009.xlsx]

## Sheet: extensors
subject code	group_FAIS_HC (fais=1)	Participant Self-Identified Gender:	Age	Height (cm)	Mass (kg)	BMI	PSEQ	Average iHOT Score (out of 100)	HIGHEST level of sports/recreational activity currently	Prior to the onset of your hip condition, your HIGHEST level of consistent sports/recreational activity	TSK-11 Total (x/44)	Gait Speed
S1	1	Female (including transgender women)	22	168.5	61.2	21.5552	58	72.3333	3	3	13	1.352
S3	1	Female (including transgender women)	38	167.6	68.7	24.4573	32	31.2759	3	5	29	1.396
S4	1	Male (including transgender men)	25	177	71.6	22.8542	48	38.6061	5	5	26	1.227
S4	1	Male (including transgender men)	20	183.2	77.7	23.151	52	57	6	6	25	1.213
S6	1	Female (including transgender women)	25	165.2	56.1	20.5562	53	58.9032	5	7	23	1.221
S7	1	Female (including transgender women)	35	168.5	60	21.1325	60	90.871	5	5	21	1.328
S8	1	Female (including transgender women)	30	168.9	56.9	19.9459	37	41.4848	3	5	24	1.29
S10	1	Female (including transgender women)	27	162	53.5	20.3856	60	92.4194	3	4	19	1.279
S11	1	Female (including transgender women)	38	164.6	59.5	21.9613	53	66.1875	3	3	25	1.373
S12	1	Female (including transgender women)	32	159.7	49.5	19.4087	39	38.129	1	3	29	1.227
S13	1	Male (including transgender men)	23	169.2	81.3	28.3981	46	72.9333	3	5	22	1.25
S14	1	Male (including transgender men)	34	182.8	77.8	23.2824	49	73.48	3	4	22	1.217
H1	2	Male (including transgender men)	18	181	66	20.1459	53	96.0606	5	5	14	1.394
H2	2	Female (including transgender women)	21	159.8	61.5	24.0836	60	100	3	3	15	1.523
H3	2	Male (including transgender men)	24	187	80.7	23.0776	60	99.7812	3	3	15	1.608
H4	2	Female (including transgender women)	24	171.5	63.9	21.7256	60	100	4	4	11	1.315
H5	2	Female (including transgender women)	39	167.5	72.3	25.7697	60	96.5312	3	3	17	1.181
H6	2	Male (including transgender men)	24	177.8	81.2	25.6858	60	98.5758	3	3	17	1.424
H7	2	Male (including transgender men)	20	182	96.3	29.0726	60	99.6061	8	8	15	1.354
H9	2	Female (including transgender women)	36	175.1	67.2	21.9178	60	100	3	3	16	1.352
H10	2	Female (including transgender women)	28	157	63.6	25.8023	60	100	5	5	11	1.087
H11	2	Male (including transgender men)	28	185.6	94.4	27.4041	60	97.1818	3	3	18	1.446
H12	2	Female (including transgender women)	38	166.3	62.7	22.6716	60	99.4545	1	1	12	1.804
H13	2	Female (including transgender women)	37	178	61.4	19.3789	60	98.6364	4	4	11	1.514
H14	2	Male (including transgender men)	29	167.6	79.8	28.4089	60	99.5455	7	7	11	1.253
