# Supplementary material for: Effect of altered gluteus maximus strength on the magnitude and direction of hip joint contact forces during simulations of gait
Source: PLoS One. 2025 Jun 23;20(6):e0324451. doi: 10.1371/journal.pone.0324451 (PMC12184943; doi:10.1371/journal.pone.0324451)
Supplement: S10 Code — (ZIP) [file pone.0324451.s010.zip]

Archive with 3 entries (3 files):
- EllipseFit_Code_Angle_Path_25.m
- README.txt
- JR_FAIS_default.mat
