# Supplementary material for: Effect of altered gluteus maximus strength on the magnitude and direction of hip joint contact forces during simulations of gait
Source: PLoS One. 2025 Jun 23;20(6):e0324451. doi: 10.1371/journal.pone.0324451 (PMC12184943; doi:10.1371/journal.pone.0324451)
Supplement: S10 Code — (ZIP) [file pone.0324451.s010.zip › EllipseFit_Code_Angle_Path_25.m]

clc; close all; clear

%% Code written by Jay Patel 2024 - The Ohio State University

%load data
%our data was split between group and condition when loaded 
%JR output was time normalized to 101 points
%see example JR_FAIS_default.mat
load("JR_FAIS_default.mat")
load("JR_HC_default.mat")
load("JR_FAIS_weak50.mat")
load("JR_HC_weak50.mat")
load("JR_FAIS_weak25.mat")
load("JR_HC_weak25.mat")
load("JR_FAIS_strong25.mat")
load("JR_FAIS_strong50.mat")
load("JR_HC_strong25.mat")
load("JR_HC_strong50.mat")

%combine the groups 
full_group_fr_default = [fr_FAIS_default; fr_HC_default];
full_group_fr_w25 = [fr_FAIS_weak25;fr_HC_weak25];
full_group_fr_w50 = [fr_FAIS_weak50;fr_HC_weak50];
full_group_fr_s25 = [fr_FAIS_strong25;fr_HC_strong25];
full_group_fr_s50 = [fr_FAIS_strong50;fr_HC_strong50];

full_group_fx_default = [fx_FAIS_default; fx_HC_default];
full_group_fx_w25 = [fx_FAIS_weak25;fx_HC_weak25];
full_group_fx_w50 = [fx_FAIS_weak50;fx_HC_weak50];
full_group_fx_s25 = [fx_FAIS_strong25;fx_HC_strong25];
full_group_fx_s50 = [fx_FAIS_strong50;fx_HC_strong50];

full_group_fy_default = [fy_FAIS_default; fy_HC_default];
full_group_fy_w25 = [fy_FAIS_weak25;fy_HC_weak25];
full_group_fy_w50 = [fy_FAIS_weak50;fy_HC_weak50];
full_group_fy_s25 = [fy_FAIS_strong25;fy_HC_strong25];
full_group_fy_s50 = [fy_FAIS_strong50;fy_HC_strong50];

full_group_fz_default = [fz_FAIS_default; fz_HC_default];
full_group_fz_w25 = [fz_FAIS_weak25;fz_HC_weak25];
full_group_fz_w50 = [fz_FAIS_weak50;fz_HC_weak50];
full_group_fz_s25 = [fz_FAIS_strong25;fz_HC_strong25];
full_group_fz_s50 = [fz_FAIS_strong50;fz_HC_strong50];

%calculating for HC
phi_full_group_HC = atan2(fz_HC_default, fy_HC_default);
theta_full_group_HC = atan2(fx_HC_default, fy_HC_default);
%calculating for FAIS
phi_full_group_FAIS = atan2(fz_FAIS_default, fy_FAIS_default);
theta_full_group_FAIS = atan2(fx_FAIS_default, fy_FAIS_default);

%calculating for weak 50
%calculating the angles + resultant vector
Fres_w50 = sqrt(sum(full_group_fx_w50.^2) + sum(full_group_fy_w50.^2) + sum(full_group_fz_w50.^2));
phi_full_group_w50 = atan2(full_group_fz_w50,full_group_fy_w50);
% alpha_full_group_w50 = atan2(full_group_fy_w50,full_group_fx_w50);
theta_full_group_w50 = atan2(full_group_fx_w50, full_group_fy_w50);

%calculating for weak 25
%calculating the angles + resultant vector
phi_full_group_w25 = atan2(full_group_fz_w25,full_group_fy_w25);
%alpha_full_group_w25 = atan2(full_group_fy_w25,full_group_fx_w25);
theta_full_group_w25 = atan2(full_group_fx_w25, full_group_fy_w25);

%calculating for default
%calculating the angles + resultant vector
phi_full_group_default = atan2(full_group_fz_default,full_group_fy_default);
%alpha_full_group_default = atan2(full_group_fy_default,full_group_fx_default);
theta_full_group_default = atan2(full_group_fx_default, full_group_fy_default);


%calculating for strong 25
%calculating the angles + resultant vector
phi_full_group_s25 = atan2(full_group_fz_s25,full_group_fy_s25);
%alpha_full_group_s25 = atan2(full_group_fy_s25,full_group_fx_s25);
theta_full_group_s25 = atan2(full_group_fx_s25, full_group_fy_s25);

%calculating for strong 50
%calculating the angles + resultant vector
% phi_full_group_s50 = atan2(sqrt(full_group_fx_s50.^2 + full_group_fy_s50.^2),full_group_fz_s50);
phi_full_group_s50 = atan2(full_group_fz_s50, full_group_fy_s50);
%alpha_full_group_s50 = atan2(full_group_fy_s50,full_group_fx_s50);
theta_full_group_s50 = atan2(full_group_fx_s50,full_group_fy_s50);

for i = 1:25
    x1_s50(i,:) = (rad2deg(theta_full_group_s50(i,:)));
    y1_s50(i,:) = (rad2deg(phi_full_group_s50(i,:)));
    %scale/normalize for optimization to not panic
    x1_scaled_s50(i,:) = (x1_s50(i,:) - mean(x1_s50(i,:))) / max(abs(x1_s50(i,:) - mean(x1_s50(i,:))));
    y1_scaled_s50(i,:) = (y1_s50(i,:) - mean(y1_s50(i,:))) / max(abs(y1_s50(i,:) - mean(y1_s50(i,:))));
    major_guess(i,:) = (max(x1_scaled_s50(i,:)) - min(x1_scaled_s50(i,:)))*1;
    minor_guess(i,:) = (max(y1_scaled_s50(i,:)) - min(y1_scaled_s50(i,:)))*1;
    %initial guess for frame of reference on LSR
    initial_guess_s50(i,1:5) = [mean(x1_scaled_s50(i,:)), mean(y1_scaled_s50(i,:)),-0.2,0.3,pi/2]; % Assuming semi-major and semi-minor axes of 0.5 initially, no rotation
end

%Define the objective function (residuals) [s50]
objective_function = @(params, xy) ((((xy(:,1) - params(1)) * cos(params(5)) + (xy(:,2) - params(2)) * sin(params(5)))./params(3)).^2 + ...
    (((xy(:,1) - params(1)) * sin(params(5)) - (xy(:,2) - params(2)) * cos(params(5)))./params(4)).^2 - 1);

%Define lower and upper bounds for parameters
lb = [-1, -1, -0, -0, -pi]; % Lower bounds for center_x, center_y, semi_major_axis, semi_minor_axis, rotation_angle
ub = [1, 1, 1, 1, pi]; % Upper bounds for center_x, center_y, semi_major_axis, semi_minor_axis, rotation_angle

options = optimoptions ('lsqcurvefit', 'Algorithm','trust-region-reflective', 'MaxIterations',4000, 'StepTolerance',1e-4);

for k = 1:25
    %Use lsqcurvefit for optimization [s50]
    optimized_params_s50(k,:) = lsqcurvefit(@(params, xy) objective_function(params, xy), initial_guess_s50(k,:), [x1_scaled_s50(k,:)', y1_scaled_s50(k,:)'], zeros(size(x1_scaled_s50(k,:)')), lb, ub, options);
end

for h = 1:25
%Extract ellipse parameters (center coordinates, semi-major axis, semi-minor axis, and rotation angle)
center_x_s50(h,:) = optimized_params_s50(h,1) * max(abs(x1_s50(h,:) - mean(x1_s50(h,:)))) + mean(x1_s50(h,:));
center_y_s50(h,:) = optimized_params_s50(h,2) * max(abs(y1_s50(h,:) - mean(y1_s50(h,:)))) + mean(y1_s50(h,:));
semi_major_axis_s50(h,:) = optimized_params_s50(h,3) * max(abs(x1_s50(h,:) - mean(x1_s50(h,:))));
semi_minor_axis_s50(h,:) = optimized_params_s50(h,4) * max(abs(y1_s50(h,:) - mean(y1_s50(h,:))));
rotation_angle_s50(h,:) = optimized_params_s50(h,5);
%distance_s50(h,:) = sqrt((x1_s50(h,:)-center_x_s50(h,:)).^2 + (y1_s50(h,:)-center_y_s50(h,:)).^2);
end

%% IMPARTIAL CHECKPOINT IGNORE
% plot(mean(rad2deg(alpha_full_group_s50)-90),mean(rad2deg(phi_full_group_s50)))
% hold on
% plot(mean(center_x_s50), mean(center_y_s50), 'ro')
% hold off

for i = 1:25
    theta = linspace(0, 2*pi, 101);
    x(i,:) = center_x_s50(i,:) + semi_major_axis_s50(i,:) * cos(theta) * cos(rotation_angle_s50(i,:)) - semi_minor_axis_s50(i,:) * sin(theta) * sin(rotation_angle_s50(i,:));
    y(i,:) = center_y_s50(i,:) + semi_major_axis_s50(i,:) * sin(theta) * cos(rotation_angle_s50(i,:)) + semi_minor_axis_s50(i,:) * cos(theta) * sin(rotation_angle_s50(i,:));
end
%% IMPARTIAL CHECKPOINT IGNORE
% for i = 1:28
%     plot(x1_s50(i,:), y1_s50(i,:))
%     hold on
%     plot(center_x_s50(i,:), center_y_s50(i,:),'ro')
%     %plot(x1_scaled_s50(i,:), y1_scaled_s50(i,:);
%     % plot(x(i,:),y(i,:), '-r');
%     axis equal;
%     hold off
% end

%repeating measures for S25
for i = 1:25
    x1_s25(i,:) = (rad2deg(theta_full_group_s25(i,:)));
    y1_s25(i,:) = (rad2deg(phi_full_group_s25(i,:)));
    %scale/normalize for optimization to not panic
    x1_scaled_s25(i,:) = (x1_s25(i,:) - mean(x1_s25(i,:))) / max(abs(x1_s25(i,:) - mean(x1_s25(i,:))));
    y1_scaled_s25(i,:) = (y1_s25(i,:) - mean(y1_s25(i,:))) / max(abs(y1_s25(i,:) - mean(y1_s25(i,:))));
    major_guess(i,:) = (max(x1_scaled_s25(i,:)) - min(x1_scaled_s25(i,:)))*1;
    minor_guess(i,:) = (max(y1_scaled_s25(i,:)) - min(y1_scaled_s25(i,:)))*1;
    %initial guess for frame of reference on LSR
    initial_guess_s25(i,1:5) = [mean(x1_scaled_s25(i,:)), mean(y1_scaled_s25(i,:)),-0.2,0.3,pi/2]; % Assuming semi-major and semi-minor axes of 0.5 initially, no rotation
end

for k = 1:25
    %Use lsqcurvefit for optimization [s25]
    optimized_params_s25(k,:) = lsqcurvefit(@(params, xy) objective_function(params, xy), initial_guess_s25(k,:), [x1_scaled_s25(k,:)', y1_scaled_s25(k,:)'], zeros(size(x1_scaled_s25(k,:)')), lb, ub, options);
end

for h = 1:25
%Extract ellipse parameters (center coordinates, semi-major axis, semi-minor axis, and rotation angle)
center_x_s25(h,:) = optimized_params_s25(h,1) * max(abs(x1_s25(h,:) - mean(x1_s25(h,:)))) + mean(x1_s25(h,:));
center_y_s25(h,:) = optimized_params_s25(h,2) * max(abs(y1_s25(h,:) - mean(y1_s25(h,:)))) + mean(y1_s25(h,:));
semi_major_axis_s25(h,:) = optimized_params_s25(h,3) * max(abs(x1_s25(h,:) - mean(x1_s25(h,:))));
semi_minor_axis_s25(h,:) = optimized_params_s25(h,4) * max(abs(y1_s25(h,:) - mean(y1_s25(h,:))));
rotation_angle_s25(h,:) = optimized_params_s25(h,5);
%distance_s25(h,:) = sqrt((x1_s25(h,:)-center_x_s25(h,:)).^2 + (y1_s25(h,:)-center_y_s25(h,:)).^2);
end

%repeating measures for W25
for i = 1:25
    x1_w25(i,:) = (rad2deg(theta_full_group_w25(i,:)));
    y1_w25(i,:) = (rad2deg(phi_full_group_w25(i,:)));
    %scale/normalize for optimization to not panic
    x1_scaled_w25(i,:) = (x1_w25(i,:) - mean(x1_w25(i,:))) / max(abs(x1_w25(i,:) - mean(x1_w25(i,:))));
    y1_scaled_w25(i,:) = (y1_w25(i,:) - mean(y1_w25(i,:))) / max(abs(y1_w25(i,:) - mean(y1_w25(i,:))));
    major_guess(i,:) = (max(x1_scaled_w25(i,:)) - min(x1_scaled_w25(i,:)))*1;
    minor_guess(i,:) = (max(y1_scaled_w25(i,:)) - min(y1_scaled_w25(i,:)))*1;
    %initial guess for frame of reference on LSR
    initial_guess_w25(i,1:5) = [mean(x1_scaled_w25(i,:)), mean(y1_scaled_w25(i,:)),-0.2,0.3,pi/2]; % Assuming semi-major and semi-minor axes of 0.5 initially, no rotation
end

for k = 1:25
    %Use lsqcurvefit for optimization [s50]
    optimized_params_w25(k,:) = lsqcurvefit(@(params, xy) objective_function(params, xy), initial_guess_w25(k,:), [x1_scaled_w25(k,:)', y1_scaled_w25(k,:)'], zeros(size(x1_scaled_w25(k,:)')), lb, ub, options);
end

for h = 1:25
%Extract ellipse parameters (center coordinates, semi-major axis, semi-minor axis, and rotation angle)
center_x_w25(h,:) = optimized_params_w25(h,1) * max(abs(x1_w25(h,:) - mean(x1_w25(h,:)))) + mean(x1_w25(h,:));
center_y_w25(h,:) = optimized_params_w25(h,2) * max(abs(y1_w25(h,:) - mean(y1_w25(h,:)))) + mean(y1_w25(h,:));
semi_major_axis_w25(h,:) = optimized_params_w25(h,3) * max(abs(x1_w25(h,:) - mean(x1_w25(h,:))));
semi_minor_axis_w25(h,:) = optimized_params_w25(h,4) * max(abs(y1_w25(h,:) - mean(y1_w25(h,:))));
rotation_angle_w25(h,:) = optimized_params_w25(h,5);
%distance_w25(h,:) = sqrt((x1_w25(h,:)-center_x_w25(h,:)).^2 + (y1_w25(h,:)-center_y_w25(h,:)).^2);
end

%repeating measures for W50
for i = 1:25
    x1_w50(i,:) = (rad2deg(theta_full_group_w50(i,:)));
    y1_w50(i,:) = (rad2deg(phi_full_group_w50(i,:)));
    %scale/normalize for optimization to not panic
    x1_scaled_w50(i,:) = (x1_w50(i,:) - mean(x1_w50(i,:))) / max(abs(x1_w50(i,:) - mean(x1_w50(i,:))));
    y1_scaled_w50(i,:) = (y1_w50(i,:) - mean(y1_w50(i,:))) / max(abs(y1_w50(i,:) - mean(y1_w50(i,:))));
    major_guess(i,:) = (max(x1_scaled_w50(i,:)) - min(x1_scaled_w50(i,:)))*1;
    minor_guess(i,:) = (max(y1_scaled_w50(i,:)) - min(y1_scaled_w50(i,:)))*1;
    %initial guess for frame of reference on LSR
    initial_guess_w50(i,1:5) = [mean(x1_scaled_w50(i,:)), mean(y1_scaled_w50(i,:)),-0.2,0.3,pi/2]; % Assuming semi-major and semi-minor axes of 0.5 initially, no rotation
end

for k = 1:25
    %Use lsqcurvefit for optimization [s50]
    optimized_params_w50(k,:) = lsqcurvefit(@(params, xy) objective_function(params, xy), initial_guess_w50(k,:), [x1_scaled_w50(k,:)', y1_scaled_w50(k,:)'], zeros(size(x1_scaled_w50(k,:)')), lb, ub, options);
end

for h = 1:25
%Extract ellipse parameters (center coordinates, semi-major axis, semi-minor axis, and rotation angle)
center_x_w50(h,:) = optimized_params_w50(h,1) * max(abs(x1_w50(h,:) - mean(x1_w50(h,:)))) + mean(x1_w50(h,:));
center_y_w50(h,:) = optimized_params_w50(h,2) * max(abs(y1_w50(h,:) - mean(y1_w50(h,:)))) + mean(y1_w50(h,:));
semi_major_axis_w50(h,:) = optimized_params_w50(h,3) * max(abs(x1_w50(h,:) - mean(x1_w50(h,:))));
semi_minor_axis_w50(h,:) = optimized_params_w50(h,4) * max(abs(y1_w50(h,:) - mean(y1_w50(h,:))));
rotation_angle_w50(h,:) = optimized_params_w50(h,5);
%distance_w50(h,:) = sqrt((x1_w50(h,:)-center_x_w50(h,:)).^2 + (y1_w50(h,:)-center_y_w50(h,:)).^2);
end

%repeating measures for default
for i = 1:25
    x1_default(i,:) = (rad2deg(theta_full_group_default(i,:)));
    y1_default(i,:) = (rad2deg(phi_full_group_default(i,:)));
    %scale/normalize for optimization to not panic
    x1_scaled_default(i,:) = (x1_default(i,:) - mean(x1_default(i,:))) / max(abs(x1_default(i,:) - mean(x1_default(i,:))));
    y1_scaled_default(i,:) = (y1_default(i,:) - mean(y1_default(i,:))) / max(abs(y1_default(i,:) - mean(y1_default(i,:))));
    major_guess(i,:) = (max(x1_scaled_default(i,:)) - min(x1_scaled_default(i,:)))*1;
    minor_guess(i,:) = (max(y1_scaled_default(i,:)) - min(y1_scaled_default(i,:)))*1;
    %initial guess for frame of reference on LSR
    initial_guess_default(i,1:5) = [mean(x1_scaled_default(i,:)), mean(y1_scaled_default(i,:)),-0.2,0.3,pi/2]; % Assuming semi-major and semi-minor axes of 0.5 initially, no rotation
end

for k = 1:25
    %Use lsqcurvefit for optimization [s50]
    optimized_params_default(k,:) = lsqcurvefit(@(params, xy) objective_function(params, xy), initial_guess_default(k,:), [x1_scaled_default(k,:)', y1_scaled_default(k,:)'], zeros(size(x1_scaled_default(k,:)')), lb, ub, options);
end

for h = 1:25
%Extract ellipse parameters (center coordinates, semi-major axis, semi-minor axis, and rotation angle)
center_x_default(h,:) = optimized_params_default(h,1) * max(abs(x1_default(h,:) - mean(x1_default(h,:)))) + mean(x1_default(h,:));
center_y_default(h,:) = optimized_params_default(h,2) * max(abs(y1_default(h,:) - mean(y1_default(h,:)))) + mean(y1_default(h,:));
semi_major_axis_default(h,:) = optimized_params_default(h,3) * max(abs(x1_default(h,:) - mean(x1_default(h,:))));
semi_minor_axis_default(h,:) = optimized_params_default(h,4) * max(abs(y1_default(h,:) - mean(y1_default(h,:))));
rotation_angle_default(h,:) = optimized_params_default(h,5);
%distance_default(h,:) = sqrt((x1_default(h,:)-center_x_default(h,:)).^2 + (y1_default(h,:)-center_y_default(h,:)).^2);
end

%plotting vector path means on single plot
figure(1)
plot(mean(rad2deg(theta_full_group_s50)),mean(rad2deg(phi_full_group_s50)), 'blue')
hold on
plot(mean(center_x_s50), mean(center_y_s50), 'blueo')

plot(mean(rad2deg(theta_full_group_s25)),mean(rad2deg(phi_full_group_s25)), 'green')
plot(mean(center_x_s25), mean(center_y_s25), 'greeno')

plot(mean(rad2deg(theta_full_group_w25)),mean(rad2deg(phi_full_group_w25)), 'magenta')
plot(mean(center_x_w25), mean(center_y_w25), 'magentao')

plot(mean(rad2deg(theta_full_group_w50)),mean(rad2deg(phi_full_group_w50)), 'red')
plot(mean(center_x_w50), mean(center_y_w50), 'redo')

plot(mean(rad2deg(theta_full_group_default)),mean(rad2deg(phi_full_group_default)), 'black')
hold on
plot(mean(center_x_default), mean(center_y_default), 'blacko')
hold off

xlabel (' POSTERIOR (left) THETA (deg) ANTERIOR (right)')
ylabel ('MEDIAL (down) PHI (deg) LATERAL (up)')

%%calculating FAIS & HC
%repeating measures for HC
for i = 1:13
    x1_HC(i,:) = (rad2deg(theta_full_group_HC(i,:)));
    y1_HC(i,:) = (rad2deg(phi_full_group_HC(i,:)));
    %scale/normalize for optimization to not panic
    x1_scaled_HC(i,:) = (x1_HC(i,:) - mean(x1_HC(i,:))) / max(abs(x1_HC(i,:) - mean(x1_HC(i,:))));
    y1_scaled_HC(i,:) = (y1_HC(i,:) - mean(y1_HC(i,:))) / max(abs(y1_HC(i,:) - mean(y1_HC(i,:))));
    major_guess(i,:) = (max(x1_scaled_HC(i,:)) - min(x1_scaled_HC(i,:)))*1;
    minor_guess(i,:) = (max(y1_scaled_HC(i,:)) - min(y1_scaled_HC(i,:)))*1;
    %initial guess for frame of reference on LSR
    initial_guess_HC(i,1:5) = [mean(x1_scaled_HC(i,:)), mean(y1_scaled_HC(i,:)),-0.2,0.3,pi/2]; % Assuming semi-major and semi-minor axes of 0.5 initially, no rotation
end

for k = 1:13
    %Use lsqcurvefit for optimization [HC]
    optimized_params_HC(k,:) = lsqcurvefit(@(params, xy) objective_function(params, xy), initial_guess_HC(k,:), [x1_scaled_HC(k,:)', y1_scaled_HC(k,:)'], zeros(size(x1_scaled_HC(k,:)')), lb, ub, options);
end

for h = 1:13
%Extract ellipse parameters (center coordinates, semi-major axis, semi-minor axis, and rotation angle)
center_x_HC(h,:) = optimized_params_HC(h,1) * max(abs(x1_HC(h,:) - mean(x1_HC(h,:)))) + mean(x1_HC(h,:));
center_y_HC(h,:) = optimized_params_HC(h,2) * max(abs(y1_HC(h,:) - mean(y1_HC(h,:)))) + mean(y1_HC(h,:));
semi_major_axis_HC(h,:) = optimized_params_HC(h,3) * max(abs(x1_HC(h,:) - mean(x1_HC(h,:))));
semi_minor_axis_HC(h,:) = optimized_params_HC(h,4) * max(abs(y1_HC(h,:) - mean(y1_HC(h,:))));
rotation_angle_HC(h,:) = optimized_params_HC(h,5);
%distance_HC(h,:) = sqrt((x1_HC(h,:)-center_x_HC(h,:)).^2 + (y1_HC(h,:)-center_y_HC(h,:)).^2);
end
%%repeating measures for FAIS
for i = 1:12
    x1_FAIS(i,:) = (rad2deg(theta_full_group_FAIS(i,:)));
    y1_FAIS(i,:) = (rad2deg(phi_full_group_FAIS(i,:)));
    %scale/normalize for optimization to not panic
    x1_scaled_FAIS(i,:) = (x1_FAIS(i,:) - mean(x1_FAIS(i,:))) / max(abs(x1_FAIS(i,:) - mean(x1_FAIS(i,:))));
    y1_scaled_FAIS(i,:) = (y1_FAIS(i,:) - mean(y1_FAIS(i,:))) / max(abs(y1_FAIS(i,:) - mean(y1_FAIS(i,:))));
    major_guess(i,:) = (max(x1_scaled_FAIS(i,:)) - min(x1_scaled_FAIS(i,:)))*1;
    minor_guess(i,:) = (max(y1_scaled_FAIS(i,:)) - min(y1_scaled_FAIS(i,:)))*1;
    %initial guess for frame of reference on LSR
    initial_guess_FAIS(i,1:5) = [mean(x1_scaled_FAIS(i,:)), mean(y1_scaled_FAIS(i,:)),-0.2,0.3,pi/2]; % Assuming semi-major and semi-minor axes of 0.5 initially, no rotation
end

for k = 1:12
    %Use lsqcurvefit for optimization [FAIS]
    optimized_params_FAIS(k,:) = lsqcurvefit(@(params, xy) objective_function(params, xy), initial_guess_FAIS(k,:), [x1_scaled_FAIS(k,:)', y1_scaled_FAIS(k,:)'], zeros(size(x1_scaled_FAIS(k,:)')), lb, ub, options);
end

for h = 1:12
%Extract ellipse parameters (center coordinates, semi-major axis, semi-minor axis, and rotation angle)
center_x_FAIS(h,:) = optimized_params_FAIS(h,1) * max(abs(x1_FAIS(h,:) - mean(x1_FAIS(h,:)))) + mean(x1_FAIS(h,:));
center_y_FAIS(h,:) = optimized_params_FAIS(h,2) * max(abs(y1_FAIS(h,:) - mean(y1_FAIS(h,:)))) + mean(y1_FAIS(h,:));
semi_major_axis_FAIS(h,:) = optimized_params_FAIS(h,3) * max(abs(x1_FAIS(h,:) - mean(x1_FAIS(h,:))));
semi_minor_axis_FAIS(h,:) = optimized_params_FAIS(h,4) * max(abs(y1_FAIS(h,:) - mean(y1_FAIS(h,:))));
rotation_angle_FAIS(h,:) = optimized_params_FAIS(h,5);
%distance_FAIS(h,:) = sqrt((x1_FAIS(h,:)-center_x_FAIS(h,:)).^2 + (y1_FAIS(h,:)-center_y_FAIS(h,:)).^2);
end

%plotting FAIS v HC
figure(2)
plot(mean(rad2deg(theta_full_group_HC)), mean(rad2deg(phi_full_group_HC)), 'red');
hold on
plot (mean(center_x_HC), mean(center_y_HC), 'blueo');
plot(mean(rad2deg(theta_full_group_FAIS)), mean(rad2deg(phi_full_group_FAIS)), 'blue');
plot (mean(center_x_FAIS), mean(center_y_FAIS), 'redo');
hold off
xlabel (' POSTERIOR (left) THETA (deg) ANTERIOR (right)')
ylabel ('MEDIAL (down) PHI (deg) LATERAL (up)')
