# Supplementary material for: Effect of altered gluteus maximus strength on the magnitude and direction of hip joint contact forces during simulations of gait
Source: PLoS One. 2025 Jun 23;20(6):e0324451. doi: 10.1371/journal.pone.0324451 (PMC12184943; doi:10.1371/journal.pone.0324451)
Supplement: S10 Code — (ZIP) [file pone.0324451.s010.zip › README.txt]

Force Location Code for extraction of Regional Loading Centers from Joint Contact Force Magnitude Values

Needed data inputs:
x, y, and z force components of desired subset. This study included w50, w25, default, s25, and s50 for a total of 5 modalities; thus, the code is reiterated.
	Within the code these are distinguished as "f(x,y,z)_(HC,FAIS)_(w50,w25,default,s25,s50)".

Given the sample size of the populations, the iterations must be changed. This study completed a full group of 25, with 13 HC and 12 individuals with FAI.

The heart of this code is extracting two defined variables associated to specific angles in OpenSim's hip reference frame, plotting them, and setting an ellipse to fit the path to best guess the regional loading center:
	theta (Θ) : the angle between the frontal plane and the resultant vector (i.e. the angle of the resultant JCF in the sagittal plane)
	phi (Φ) : the angle between the sagittal plane and the resultant vector (i.e. the angle of the resultant JCF in the frontal plane).

Calculated through trigonometry:
	phi_full_group_s50 = atan2(full_group_fz_s50, full_group_fy_s50);
	theta_full_group_s50 = atan2(full_group_fx_s50,full_group_fy_s50);

The angular variables are then associated to x & y for Θ,Φ.
Additionally, the scaled rendering of the data is completed as the program fits on a smaller scale than the data.
	 x1_scaled_s50(i,:) = (x1_s50(i,:) - mean(x1_s50(i,:))) / max(abs(x1_s50(i,:) - 	mean(x1_s50(i,:))));
	y1_scaled_s50(i,:) = (y1_s50(i,:) - mean(y1_s50(i,:))) / max(abs(y1_s50(i,:) - 	mean(y1_s50(i,:))));

Components of the lsqcurvefit will require initial guesses (x0) for each component of the ellipse, for simplicity this will be set as mean(Θ_scaled) and mean(Φ_scaled). 

Though the initial guesses can be more specific/accurate, this will limit the ability of the function to reduce the residuals over repeated attempts. Additionally with fixed values for components this makes sure that each fit is natural and feasible rather than an extrapolation. 

This could be improved upon dependent on the data at hand.

The intention to scale is to accommodate the size of the data as the program will calculate based off a bounded grid as defined lb (lower bound) = [-1, -1, -0, -0, -pi] ub (upper bound) = [1, 1, 1, 1, pi] for each of the desired measurements (center x, center y, semi major axis, semi minor axis, rotation angle). These aforementioned measurements will be found utilizing the components of the params function as defined in the ellipse function:

Thereafter, utilizing Optimization Toolbox and the ellipse function: 
	@(params, xy) ((((xy(:,1) - params(1)) * cos(params(5)) + (xy(:,2) - params(2)) * sin(params(5)))./params(3)).^2 + (((xy(:,1) - params(1)) * sin(params(5)) - 	(xy(:,2) - params(2)) * cos(params(5)))./params(4)).^2 - 1) 
and the lsqcurvefit function (least residual)
	optimized_params_s50(k,:) = lsqcurvefit(@(params, xy) objective_function(params, xy), initial_guess_s50(k,:), [x1_scaled_s50(k,:)', y1_scaled_s50(k,:)'], 	zeros(size(x1_scaled_s50(k,:)')), lb, ub, options);
as:
	x=lsqcurvefit(fun, x0, xdata, ydata, lb, ub, options)

the path of Θ,Φ will be fitted with an ellipse.

Extraction of the variables previously mentioned (center x, center y, semi major axis, semi minor axis, rotation angle) will be done through the optimized_params function which has already completed lsqcurvefit:

	center_x_s50(h,:) = optimized_params_s50(h,1) * max(abs(x1_s50(h,:) - mean(x1	_s50(h,:)))) + mean(x1_s50(h,:));
	center_y_s50(h,:) = optimized_params_s50(h,2) * max(abs(y1_s50(h,:) - mean(y1	_s50(h,:)))) + mean(y1_s50(h,:));
	semi_major_axis_s50(h,:) = optimized_params_s50(h,3) * max(abs(x1_s50(h,:) - 	mean(x1_s50(h,:))));
	semi_minor_axis_s50(h,:) = optimized_params_s50(h,4) * max(abs(y1_s50(h,:) - 	mean(y1_s50(h,:))));
	rotation_angle_s50(h,:) = optimized_params_s50(h,5);

Beginning at line 253, the graphing of the data begins plotting each one of our strength measures. Otherwise, the raw data will be collected and avalible in the MatLab workspace.
