# Supplementary material for: Effect of altered gluteus maximus strength on the magnitude and direction of hip joint contact forces during simulations of gait
Source: PLoS One. 2025 Jun 23;20(6):e0324451. doi: 10.1371/journal.pone.0324451 (PMC12184943; doi:10.1371/journal.pone.0324451)
Supplement: S11 Files — (ZIP) [file pone.0324451.s011.zip]

Archive with 21 entries (19 files):
- V3D_Osim_Files/
- V3D_Osim_Files/Dynamic_v3d_lab.mdh
- V3D_Osim_Files/gait2392_CMC_Actuators.xml
- V3D_Osim_Files/gait2392_CMC_ControlConstraints.xml
- V3D_Osim_Files/gait2392_CMC_Tasks.xml
- V3D_Osim_Files/gait2392_RRA_Actuators.xml
- V3D_Osim_Files/gait2392_RRA_ControlConstraints.xml
- V3D_Osim_Files/gait2392_RRA_Tasks.xml
- V3D_Osim_Files/gait2392_simbody.osim
- V3D_Osim_Files/Instructions for Running Visual3D to OpenSim_4_0.docx
- V3D_Osim_Files/OpenSimDemo.cmo
- V3D_Osim_Files/OpenSim_GeneratingMuscleActuatedSimulation.pdf
- V3D_Osim_Files/v3d_lab.mdh
- V3D_Osim_Files/Visual3d_Scale_ScaleSet.xml
- V3D_Osim_Files/Visual3d_Setup_CMC.xml
- V3D_Osim_Files/Visual3d_Setup_RRA.xml
- V3D_Osim_Files/Visual3d_Setup_Scale.xml
- V3D_Osim_Files/Visual3d_SIMM_input_grf.xml
- V3D_Osim_Models/
- V3D_Osim_Models/MUSCLE_Model - OpenSim_X_walking.mdh
- V3D_Osim_Models/MUSCLE_Model - OpenSim_Y_walking.mdh
