# Supplementary material for: Effect of altered gluteus maximus strength on the magnitude and direction of hip joint contact forces during simulations of gait
Source: PLoS One. 2025 Jun 23;20(6):e0324451. doi: 10.1371/journal.pone.0324451 (PMC12184943; doi:10.1371/journal.pone.0324451)
Supplement: S11 Files — (ZIP) [file pone.0324451.s011.zip › V3D_Osim_Files/Dynamic_v3d_lab.mdh]

!
! Model File Generated by Visual3D ModelBuilder
!

Set_Model_Metric
! /CALIBRATION_FILE=
/METRIC_NAME=v3d_lab_Distal_Radius
/METRIC_VALUE=0.001
;
Set_Model_Metric
! /CALIBRATION_FILE=
/METRIC_NAME=v3d_lab_Proximal_Radius
/METRIC_VALUE=0.001
;
!
! Segment Info
!

!
! Segment v3d_lab
!
HYBRID_SEGMENT
! /CALIBRATION_FILE=
/TYPE=Visual_3D
/NAME=v3d_lab
/REFERENCE_OBJECT=Medial Distal+Lateral Distal+Medial Proximal+Lateral Proximal+Additional Object+Additional Plane+Proximal Joint+Distal Joint+Distal Radius+Proximal Radius
/REFERENCE_OBJECT_NAMES=++++Lab Lateral+Lateral+Lab Origin+Lab Z+v3d_lab_Distal_Radius+v3d_lab_Proximal_Radius
/REFERENCE_OBJECT_TYPES=++++LANDMARK++LANDMARK+LANDMARK+METRIC+METRIC
! /USE_CAL_TARGETS_FOR_TRACKING=TRUE
/TRACKING_TYPES=LANDMARK+LANDMARK+LANDMARK
/TRACKING_NAMES=Lab Origin+Lab Z+Lab Lateral
! /USE_OPTIMAL_TRACKING=TRUE
/KINEMATIC_ONLY=TRUE
! /STATIC_MODEL=FALSE
/GRAPHICS_ROT_X=0
/GRAPHICS_ROT_Y=0
/GRAPHICS_ROT_Z=0
/GRAPHICS_SCALE_X=1
/GRAPHICS_SCALE_Y=1
/GRAPHICS_SCALE_Z=1
/GRAPHICS_TRANSLATE_X=0
/GRAPHICS_TRANSLATE_Y=0
/GRAPHICS_TRANSLATE_Z=0
! /GRAPHICS_UNIT_SCALE=1.000000
/MASS=0.000000
! /GEOMETRY=
/PROX_TO_CG_AXIAL=0.5*v3d_lab_SEG_LENGTH
/PROX_TO_CG_ML=0*v3d_lab_SEG_LENGTH
/PROX_TO_CG_AP=0*v3d_lab_SEG_LENGTH
/IXX=0.000000
/IYY=0.000000
/IZZ=0.000000
! /AP_DIRECTION=
! /AXIAL_DIRECTION=
! /OBJFILE=
! /COLFILE=
! /DEPTH=
;


Add_Landmark
/LANDMARK_NAME=Lab Origin
! /CALIBRATION_FILE=
! /USER_GENERATED=TRUE
! /USE_PERCENTAGE=FALSE
! /CALIBRATION_ONLY=FALSE
! /USE_TARGETS=FALSE
/SEGMENT_NAME=LAB
! /TARGET_TYPES=
! /TARGET_NAMES=
! /MCSX=0.0
! /MCSY=0.0
! /MCSZ=0.0
! /LANDMARK_LOCATION=
! /REFERENCE_LOCATION_NAME=
! /REFERENCE_LOCATION_TYPE=
! /USE_REFERENCE_LOCATION=FALSE
;
Add_Landmark
/LANDMARK_NAME=Lab X
! /CALIBRATION_FILE=
! /USER_GENERATED=TRUE
! /USE_PERCENTAGE=FALSE
! /CALIBRATION_ONLY=FALSE
! /USE_TARGETS=FALSE
/SEGMENT_NAME=LAB
! /TARGET_TYPES=
! /TARGET_NAMES=
/MCSX=0.1
! /MCSY=0.0
! /MCSZ=0.0
! /LANDMARK_LOCATION=
! /REFERENCE_LOCATION_NAME=
! /REFERENCE_LOCATION_TYPE=
! /USE_REFERENCE_LOCATION=FALSE
;
Add_Landmark
/LANDMARK_NAME=Lab Y
! /CALIBRATION_FILE=
! /USER_GENERATED=TRUE
! /USE_PERCENTAGE=FALSE
! /CALIBRATION_ONLY=FALSE
! /USE_TARGETS=FALSE
/SEGMENT_NAME=LAB
! /TARGET_TYPES=
! /TARGET_NAMES=
! /MCSX=0.0
/MCSY=0.1
! /MCSZ=0.0
! /LANDMARK_LOCATION=
! /REFERENCE_LOCATION_NAME=
! /REFERENCE_LOCATION_TYPE=
! /USE_REFERENCE_LOCATION=FALSE
;
Add_Landmark
/LANDMARK_NAME=Lab Z
! /CALIBRATION_FILE=
! /USER_GENERATED=TRUE
! /USE_PERCENTAGE=FALSE
! /CALIBRATION_ONLY=FALSE
! /USE_TARGETS=FALSE
/SEGMENT_NAME=LAB
! /TARGET_TYPES=
! /TARGET_NAMES=
! /MCSX=0.0
! /MCSY=0.0
/MCSZ=-0.1
! /LANDMARK_LOCATION=
! /REFERENCE_LOCATION_NAME=
! /REFERENCE_LOCATION_TYPE=
! /USE_REFERENCE_LOCATION=FALSE
;
Add_Landmark
/LANDMARK_NAME=Pelvis Lateral
! /CALIBRATION_FILE=
! /USER_GENERATED=TRUE
! /USE_PERCENTAGE=FALSE
! /CALIBRATION_ONLY=FALSE
! /USE_TARGETS=FALSE
/SEGMENT_NAME=RPV
/TARGET_TYPES=LANDMARK
/TARGET_NAMES=Lab Origin
/MCSX=0.1
! /MCSY=0.0
! /MCSZ=0.0
! /LANDMARK_LOCATION=
! /REFERENCE_LOCATION_NAME=
! /REFERENCE_LOCATION_TYPE=
! /USE_REFERENCE_LOCATION=FALSE
;
Add_Landmark
/LANDMARK_NAME=Pelvis Lateral Projected
! /CALIBRATION_FILE=
! /USER_GENERATED=TRUE
! /USE_PERCENTAGE=FALSE
! /CALIBRATION_ONLY=FALSE
/USE_TARGETS=TRUE
! /SEGMENT_NAME=
/TARGET_TYPES=LANDMARK+LANDMARK++LANDMARK
/TARGET_NAMES=Lab Origin+Lab Y++Pelvis Lateral
/MCSX=
/MCSY=
/MCSZ=
! /LANDMARK_LOCATION=
! /REFERENCE_LOCATION_NAME=
! /REFERENCE_LOCATION_TYPE=
! /USE_REFERENCE_LOCATION=FALSE
;
Add_Landmark
/LANDMARK_NAME=Lab Lateral
! /CALIBRATION_FILE=
! /USER_GENERATED=TRUE
! /USE_PERCENTAGE=FALSE
! /CALIBRATION_ONLY=FALSE
/USE_TARGETS=TRUE
! /SEGMENT_NAME=
/TARGET_TYPES=LANDMARK+LANDMARK
/TARGET_NAMES=Lab Origin+Pelvis Lateral Projected
/MCSX=0.000000
/MCSY=0.000000
/MCSZ=0.1
! /LANDMARK_LOCATION=
! /REFERENCE_LOCATION_NAME=
! /REFERENCE_LOCATION_TYPE=
! /USE_REFERENCE_LOCATION=FALSE
;
!
! Muscles
!
