# Supplementary material for: Effect of altered gluteus maximus strength on the magnitude and direction of hip joint contact forces during simulations of gait
Source: PLoS One. 2025 Jun 23;20(6):e0324451. doi: 10.1371/journal.pone.0324451 (PMC12184943; doi:10.1371/journal.pone.0324451)
Supplement: S11 Files — (ZIP) [file pone.0324451.s011.zip › V3D_Osim_Files/gait2392_CMC_ControlConstraints.xml]

<?xml version="1.0" encoding="UTF-8"?>
<ControlSet name="gait2392_CMC">
	<defaults>
		<ControlLinear name="default">
			<is_model_control> true </is_model_control>
			<extrapolate> true </extrapolate>
			<default_min> 0.02 </default_min>
			<default_max> 1.00 </default_max>
			<use_steps> true </use_steps>
		</ControlLinear>
	</defaults>
	<objects>
		<ControlLinear name="FX.excitation">
			<default_min> -1.0 </default_min>
			<default_max>  1.0 </default_max>
			<use_steps> false </use_steps>
		</ControlLinear>
		<ControlLinear name="FY.excitation">
			<default_min> -1.0 </default_min>
			<default_max>  1.0 </default_max>
			<use_steps> false </use_steps>
		</ControlLinear>
		<ControlLinear name="FZ.excitation">
			<default_min> -1.0 </default_min>
			<default_max>  1.0 </default_max>
			<use_steps> false </use_steps>
		</ControlLinear>
		<ControlLinear name="MX.excitation">
			<default_min> -1.0 </default_min>
			<default_max>  1.0 </default_max>
			<use_steps> false </use_steps>
		</ControlLinear>
		<ControlLinear name="MY.excitation">
			<default_min> -1.0 </default_min>
			<default_max>  1.0 </default_max>
			<use_steps> false </use_steps>
		</ControlLinear>
		<ControlLinear name="MZ.excitation">
			<default_min> -1.0 </default_min>
			<default_max>  1.0 </default_max>
			<use_steps> false </use_steps>
		</ControlLinear>

    <!-- right -->
    <ControlLinear name="hip_flexion_r_reserve.excitation">
      <default_min> -1000 </default_min>
      <default_max>  1000 </default_max>
    </ControlLinear>
    <ControlLinear name="hip_adduction_r_reserve.excitation">
      <default_min> -1000 </default_min>
      <default_max>  1000 </default_max>
    </ControlLinear>
    <ControlLinear name="hip_rotation_r_reserve.excitation">
      <default_min> -1000 </default_min>
      <default_max>  1000 </default_max>
    </ControlLinear>
    <ControlLinear name="knee_angle_r_reserve.excitation">
      <default_min> -1000 </default_min>
      <default_max>  1000 </default_max>
    </ControlLinear>
    <ControlLinear name="ankle_angle_r_reserve.excitation">
      <default_min> -1000 </default_min>
      <default_max>  1000 </default_max>
    </ControlLinear>
    <ControlLinear name="subtalar_angle_r_reserve.excitation">
      <default_min> -1000 </default_min>
      <default_max>  1000 </default_max>
    </ControlLinear>
    <ControlLinear name="mtp_angle_r_reserve.excitation">
      <default_min> -1 </default_min>
      <default_max>  1 </default_max>
    </ControlLinear>

    <!-- left -->
    <ControlLinear name="hip_flexion_l_reserve.excitation">
      <default_min> -1000 </default_min>
      <default_max>  1000 </default_max>
    </ControlLinear>
    <ControlLinear name="hip_adduction_l_reserve.excitation">
      <default_min> -1000 </default_min>
      <default_max>  1000 </default_max>
    </ControlLinear>
    <ControlLinear name="hip_rotation_l_reserve.excitation">
      <default_min> -1000 </default_min>
      <default_max>  1000 </default_max>
    </ControlLinear>
    <ControlLinear name="knee_angle_l_reserve.excitation">
      <default_min> -1000 </default_min>
      <default_max>  1000 </default_max>
    </ControlLinear>
    <ControlLinear name="ankle_angle_l_reserve.excitation">
      <default_min> -1000 </default_min>
      <default_max>  1000 </default_max>
    </ControlLinear>
    <ControlLinear name="subtalar_angle_l_reserve.excitation">
      <default_min> -1000 </default_min>
      <default_max>  1000 </default_max>
    </ControlLinear>
    <ControlLinear name="mtp_angle_l_reserve.excitation">
      <default_min> -1 </default_min>
      <default_max>  1 </default_max>
    </ControlLinear>
		
		<!-- back -->
		<ControlLinear name="lumbar_extension_reserve.excitation">
			<default_min> -1000 </default_min>
			<default_max>  1000 </default_max>
		</ControlLinear>
		<ControlLinear name="lumbar_bending_reserve.excitation">
			<default_min> -1000 </default_min>
			<default_max>  1000 </default_max>
		</ControlLinear>
		<ControlLinear name="lumbar_rotation_reserve.excitation">
			<default_min> -1000 </default_min>
			<default_max>  1000 </default_max>
		</ControlLinear>

		<!-- muscles -->
		<ControlLinear name="glut_med1_r.excitation" />
		<ControlLinear name="glut_med2_r.excitation" />
		<ControlLinear name="glut_med3_r.excitation" />
		<ControlLinear name="glut_min1_r.excitation" />
		<ControlLinear name="glut_min2_r.excitation" />
		<ControlLinear name="glut_min3_r.excitation" />
		<ControlLinear name="semimem_r.excitation" />
		<ControlLinear name="semiten_r.excitation" />
		<ControlLinear name="bifemlh_r.excitation" />
		<ControlLinear name="bifemsh_r.excitation" />
		<ControlLinear name="sar_r.excitation" />
		<ControlLinear name="add_long_r.excitation" />
		<ControlLinear name="add_brev_r.excitation" />
		<ControlLinear name="add_mag1_r.excitation" />
		<ControlLinear name="add_mag2_r.excitation" />
		<ControlLinear name="add_mag3_r.excitation" />
		<ControlLinear name="tfl_r.excitation" />
		<ControlLinear name="pect_r.excitation" />
		<ControlLinear name="grac_r.excitation" />
		<ControlLinear name="glut_max1_r.excitation" />
		<ControlLinear name="glut_max2_r.excitation" />
		<ControlLinear name="glut_max3_r.excitation" />
		<ControlLinear name="iliacus_r.excitation" />
		<ControlLinear name="psoas_r.excitation" />
		<ControlLinear name="quad_fem_r.excitation" />
		<ControlLinear name="gem_r.excitation" />
		<ControlLinear name="peri_r.excitation" />
		<ControlLinear name="rect_fem_r.excitation" />
		<ControlLinear name="vas_med_r.excitation" />
		<ControlLinear name="vas_int_r.excitation" />
		<ControlLinear name="vas_lat_r.excitation" />
		<ControlLinear name="med_gas_r.excitation" />
		<ControlLinear name="lat_gas_r.excitation" />
		<ControlLinear name="soleus_r.excitation" />
		<ControlLinear name="tib_post_r.excitation" />
		<ControlLinear name="flex_dig_r.excitation" />
		<ControlLinear name="flex_hal_r.excitation" />
		<ControlLinear name="tib_ant_r.excitation" />
		<ControlLinear name="per_brev_r.excitation" />
		<ControlLinear name="per_long_r.excitation" />
		<ControlLinear name="per_tert_r.excitation" />
		<ControlLinear name="ext_dig_r.excitation" />
		<ControlLinear name="ext_hal_r.excitation" />
		<ControlLinear name="glut_med1_l.excitation" />
		<ControlLinear name="glut_med2_l.excitation" />
		<ControlLinear name="glut_med3_l.excitation" />
		<ControlLinear name="glut_min1_l.excitation" />
		<ControlLinear name="glut_min2_l.excitation" />
		<ControlLinear name="glut_min3_l.excitation" />
		<ControlLinear name="semimem_l.excitation" />
		<ControlLinear name="semiten_l.excitation" />
		<ControlLinear name="bifemlh_l.excitation" />
		<ControlLinear name="bifemsh_l.excitation" />
		<ControlLinear name="sar_l.excitation" />
		<ControlLinear name="add_long_l.excitation" />
		<ControlLinear name="add_brev_l.excitation" />
		<ControlLinear name="add_mag1_l.excitation" />
		<ControlLinear name="add_mag2_l.excitation" />
		<ControlLinear name="add_mag3_l.excitation" />
		<ControlLinear name="tfl_l.excitation" />
		<ControlLinear name="pect_l.excitation" />
		<ControlLinear name="grac_l.excitation" />
		<ControlLinear name="glut_max1_l.excitation" />
		<ControlLinear name="glut_max2_l.excitation" />
		<ControlLinear name="glut_max3_l.excitation" />
		<ControlLinear name="iliacus_l.excitation" />
		<ControlLinear name="psoas_l.excitation" />
		<ControlLinear name="quad_fem_l.excitation" />
		<ControlLinear name="gem_l.excitation" />
		<ControlLinear name="peri_l.excitation" />
		<ControlLinear name="rect_fem_l.excitation" />
		<ControlLinear name="vas_med_l.excitation" />
		<ControlLinear name="vas_int_l.excitation" />
		<ControlLinear name="vas_lat_l.excitation" />
		<ControlLinear name="med_gas_l.excitation" />
		<ControlLinear name="lat_gas_l.excitation" />
		<ControlLinear name="soleus_l.excitation" />
		<ControlLinear name="tib_post_l.excitation" />
		<ControlLinear name="flex_dig_l.excitation" />
		<ControlLinear name="flex_hal_l.excitation" />
		<ControlLinear name="tib_ant_l.excitation" />
		<ControlLinear name="per_brev_l.excitation" />
		<ControlLinear name="per_long_l.excitation" />
		<ControlLinear name="per_tert_l.excitation" />
		<ControlLinear name="ext_dig_l.excitation" />
		<ControlLinear name="ext_hal_l.excitation" />
		<ControlLinear name="ercspn_r.excitation" />
		<ControlLinear name="ercspn_l.excitation" />
		<ControlLinear name="intobl_r.excitation" />
		<ControlLinear name="intobl_l.excitation" />
		<ControlLinear name="extobl_r.excitation" />
		<ControlLinear name="extobl_l.excitation" />

	</objects>
</ControlSet>
