# Supplementary material for: Effect of altered gluteus maximus strength on the magnitude and direction of hip joint contact forces during simulations of gait
Source: PLoS One. 2025 Jun 23;20(6):e0324451. doi: 10.1371/journal.pone.0324451 (PMC12184943; doi:10.1371/journal.pone.0324451)
Supplement: S11 Files — (ZIP) [file pone.0324451.s011.zip › V3D_Osim_Files/gait2392_CMC_Tasks.xml]

<?xml version="1.0" encoding="UTF-8"?>
<rdCMC_TaskSet name="gait2392_CMC">

	<defaults>
		<rdCMC_Joint name="default">
			<!--Flag (true or false) indicating whether or not a task is on.-->
			<on> false </on>
			<!--Body frame with respect to which a tracking objective is specified.
			    This property is not used for tracking joint angles.-->
			<wrt_body> -1 </wrt_body>
			<!--Specifies the body frame in which the tracking objectives are
			    expressed.  This property is not used for tracking joint angles.-->
			<express_body> -1 </express_body>
			<!--Array of 3 flags (each true or false) specifying whether a component
			    of a task is active.  For example, tracking the trajectory of a point
			    in space could have three components (x,y,z).  This allows each of
			    those to be made active (true) or inactive (false).  A task for
			    tracking a joint coordinate only has one component.-->
			<active> false false false </active>
			<!--Weight with which a task is tracked relative to other tasks. To track
			    a task more tightly, make the weight larger.-->
			<weight> 1 1 1 </weight>
			<!--Position error feedback gain (stiffness). To achieve critical damping
			    of errors, choose kv = 2*sqrt(kp).-->
			<kp> 1 1 1 </kp>
			<!--Velocity error feedback gain (damping). To achieve critical damping of
			    errors, choose kv = 2*sqrt(kp).-->
			<kv> 1 1 1 </kv>
			<!--Feedforward acceleration gain.  This is normally set to 1.0, so no
			    gain.-->
			<ka> 1 1 1 </ka>
			<!--Direction vector[3] for component 0 of a task. Joint tasks do not use
			    this propery.-->
			<r0> 0 0 0 </r0>
			<!--Direction vector[3] for component 1 of a task. Joint tasks do not use
			    this property.-->
			<r1> 0 0 0 </r1>
			<!--Direction vector[3] for component 2 of a task. Joint tasks do not use
			    this property.-->
			<r2> 0 0 0 </r2>
			<!--Name of the coordinate to be tracked.-->
			<coordinate>  </coordinate>
		</rdCMC_Joint>
	</defaults>

	<objects>

		<!-- Pelvis -->

		<rdCMC_Joint name="pelvis_tz">
			<wrt_body> -1 </wrt_body>
			<express_body> -1 </express_body>
			<on> true </on>
			<active> true false false </active>
			<weight> 1.0e0 </weight>
			<kp> 100.0 </kp>
			<kv>  20.0 </kv>
			<coordinate> pelvis_tz </coordinate>
		</rdCMC_Joint>

		<rdCMC_Joint name="pelvis_tx">
			<wrt_body> -1 </wrt_body>
			<express_body> -1 </express_body>
			<on> true </on>
			<active> true false false </active>
			<weight> 1.0e0 </weight>
			<kp> 100.0 </kp>
			<kv>  20.0 </kv>
			<coordinate> pelvis_tx </coordinate>
		</rdCMC_Joint>

		<rdCMC_Joint name="pelvis_ty">
			<wrt_body> -1 </wrt_body>
			<express_body> -1 </express_body>
			<on> true </on>
			<active> true false false </active>
			<weight> 1.0e0 </weight>
			<kp> 100.0 </kp>
			<kv>  20.0 </kv>
			<coordinate> pelvis_ty </coordinate>
		</rdCMC_Joint>

		<rdCMC_Joint name="pelvis_tilt">
			<wrt_body> -1 </wrt_body>
			<express_body> -1 </express_body>
			<on> true </on>
			<active> true false false </active>
			<weight> 1.0e1 </weight>
			<kp> 100.0 </kp>
			<kv>  20.0 </kv>
			<coordinate> pelvis_tilt </coordinate>
		</rdCMC_Joint>

		<rdCMC_Joint name="pelvis_list">
			<wrt_body> -1 </wrt_body>
			<express_body> -1 </express_body>
			<on> true </on>
			<active> true false false </active>
			<weight> 1.0e1 </weight>
			<kp> 100.0 </kp>
			<kv>  20.0 </kv>
			<coordinate> pelvis_list </coordinate>
		</rdCMC_Joint>

		<rdCMC_Joint name="pelvis_rotation">
			<wrt_body> -1 </wrt_body>
			<express_body> -1 </express_body>
			<on> true </on>
			<active> true false false </active>
			<weight> 1.0e1 </weight>
			<kp> 100.0 </kp>
			<kv>  20.0 </kv>
			<coordinate> pelvis_rotation </coordinate>
		</rdCMC_Joint>


		<!-- Right Leg -->

		<rdCMC_Joint name="hip_flexion_r">
			<wrt_body> -1 </wrt_body>
			<express_body> -1 </express_body>
			<on> true </on>
			<active> true false false </active>
			<weight> 1.0e2 </weight>
			<kp> 100.0 </kp>
			<kv>  20.0 </kv>
			<coordinate> hip_flexion_r </coordinate>
		</rdCMC_Joint>

		<rdCMC_Joint name="hip_adduction_r">
			<wrt_body> -1 </wrt_body>
			<express_body> -1 </express_body>
			<on> true </on>
			<active> true false false </active>
			<weight> 1.0e2 </weight>
			<kp> 100.0 </kp>
			<kv>  20.0 </kv>
			<coordinate> hip_adduction_r </coordinate>
		</rdCMC_Joint>

		<rdCMC_Joint name="hip_rotation_r">
			<wrt_body> -1 </wrt_body>
			<express_body> -1 </express_body>
			<on> true </on>
			<active> true false false </active>
			<weight> 1.0e2 </weight>
			<kp> 100.0 </kp>
			<kv>  20.0 </kv>
			<coordinate> hip_rotation_r </coordinate>
		</rdCMC_Joint>

		<rdCMC_Joint name="knee_angle_r">
			<wrt_body> -1 </wrt_body>
			<express_body> -1 </express_body>
			<on> true </on>
			<active> true false false </active>
			<weight> 1.0e2 </weight>
			<kp> 100.0 </kp>
			<kv>  20.0 </kv>
			<coordinate> knee_angle_r </coordinate>
		</rdCMC_Joint>

		<rdCMC_Joint name="ankle_angle_r">
			<wrt_body> -1 </wrt_body>
			<express_body> -1 </express_body>
			<on> true </on>
			<active> true false false </active>
			<weight> 1.0e2 </weight>
			<kp> 100.0 </kp>
			<kv>  20.0 </kv>
			<coordinate> ankle_angle_r </coordinate>
		</rdCMC_Joint>

		<rdCMC_Joint name="subtalar_angle_r">
			<wrt_body> -1 </wrt_body>
			<express_body> -1 </express_body>
			<on> true </on>
			<active> true false false </active>
			<weight> 1.0e2 </weight>
			<kp> 1600.0 </kp>
			<kv>  80.0 </kv>
			<coordinate> subtalar_angle_r </coordinate>
		</rdCMC_Joint>

		<rdCMC_Joint name="mtp_angle_r">
			<wrt_body> -1 </wrt_body>
			<express_body> -1 </express_body>
			<on> true </on>
			<active> true false false </active>
			<weight> 1.0e2 </weight>
			<kp> 100.0 </kp>
			<kv>  20.0 </kv>
			<coordinate> mtp_angle_r </coordinate>
		</rdCMC_Joint>


		<!-- Left Leg -->

		<rdCMC_Joint name="hip_flexion_l">
			<wrt_body> -1 </wrt_body>
			<express_body> -1 </express_body>
			<on> true </on>
			<active> true false false </active>
			<weight> 1.0e2 </weight>
			<kp> 100.0 </kp>
			<kv>  20.0 </kv>
			<coordinate> hip_flexion_l </coordinate>
		</rdCMC_Joint>

		<rdCMC_Joint name="hip_adduction_l">
			<wrt_body> -1 </wrt_body>
			<express_body> -1 </express_body>
			<on> true </on>
			<active> true false false </active>
			<weight> 1.0e2 </weight>
			<kp> 100.0 </kp>
			<kv>  20.0 </kv>
			<coordinate> hip_adduction_l </coordinate>
		</rdCMC_Joint>

		<rdCMC_Joint name="hip_rotation_l">
			<wrt_body> -1 </wrt_body>
			<express_body> -1 </express_body>
			<on> true </on>
			<active> true false false </active>
			<weight> 1.0e2 </weight>
			<kp> 100.0 </kp>
			<kv>  20.0 </kv>
			<coordinate> hip_rotation_l </coordinate>
		</rdCMC_Joint>

		<rdCMC_Joint name="knee_angle_l">
			<wrt_body> -1 </wrt_body>
			<express_body> -1 </express_body>
			<on> true </on>
			<active> true false false </active>
			<weight> 1.0e2 </weight>
			<kp> 100.0 </kp>
			<kv>  20.0 </kv>
			<coordinate> knee_angle_l </coordinate>
		</rdCMC_Joint>

		<rdCMC_Joint name="ankle_angle_l">
			<wrt_body> -1 </wrt_body>
			<express_body> -1 </express_body>
			<on> true </on>
			<active> true false false </active>
			<weight> 1.0e2 </weight>
			<kp> 100.0 </kp>
			<kv>  20.0 </kv>
			<coordinate> ankle_angle_l </coordinate>
		</rdCMC_Joint>
	
		<rdCMC_Joint name="subtalar_angle_l">
			<wrt_body> -1 </wrt_body>
			<express_body> -1 </express_body>
			<on> true </on>
			<active> true false false </active>
			<weight> 1.0e2 </weight>
			<kp> 100.0 </kp>
			<kv>  20.0 </kv>
			<coordinate> subtalar_angle_l </coordinate>
		</rdCMC_Joint>

		<rdCMC_Joint name="mtp_angle_l">
			<wrt_body> -1 </wrt_body>
			<express_body> -1 </express_body>
			<on> true </on>
			<active> true false false </active>
			<weight> 1.0e2 </weight>
			<kp> 100.0 </kp>
			<kv>  20.0 </kv>
			<coordinate> mtp_angle_l </coordinate>
		</rdCMC_Joint>


		<!-- Back Joint -->

		<rdCMC_Joint name="lumbar_extension">
			<wrt_body> -1 </wrt_body>
			<express_body> -1 </express_body>
			<on> true </on>
			<active> true false false </active>
			<weight> 1.0e1 </weight>
			<kp> 100.0 </kp>
			<kv>  20.0 </kv>
			<coordinate> lumbar_extension </coordinate>
		</rdCMC_Joint>

		<rdCMC_Joint name="lumbar_bending">
			<wrt_body> -1 </wrt_body>
			<express_body> -1 </express_body>
			<on> true </on>
			<active> true false false </active>
			<weight> 1.0e1 </weight>
			<kp> 100.0 </kp>
			<kv>  20.0 </kv>
			<coordinate> lumbar_bending </coordinate>
		</rdCMC_Joint>

		<rdCMC_Joint name="lumbar_rotation">
			<wrt_body> -1 </wrt_body>
			<express_body> -1 </express_body>
			<on> true </on>
			<active> true false false </active>
			<weight> 1.0e1 </weight>
			<kp> 100.0 </kp>
			<kv>  20.0 </kv>
			<coordinate> lumbar_rotation </coordinate>
		</rdCMC_Joint>

	</objects>

</rdCMC_TaskSet>
