# Supplementary material for: Effect of altered gluteus maximus strength on the magnitude and direction of hip joint contact forces during simulations of gait
Source: PLoS One. 2025 Jun 23;20(6):e0324451. doi: 10.1371/journal.pone.0324451 (PMC12184943; doi:10.1371/journal.pone.0324451)
Supplement: S11 Files — (ZIP) [file pone.0324451.s011.zip › V3D_Osim_Files/gait2392_RRA_Actuators.xml]

<?xml version="1.0" encoding="UTF-8"?>
<ActuatorSet name="gait2392_RRA">

	<defaults>

		<Force name="default">
			<max_force> 10000.000 </max_force>
			<min_force> -10000.000 </min_force>
			<optimal_force> 1000.00000000 </optimal_force>
			<body_A> </body_A>
			<point_A> 0.000 0.000 0.000 </point_A>
			<direction_A> 1.000 0.000 0.000 </direction_A>
			<body_B> </body_B>
			<point_B> 0.000 0.000 0.000 </point_B>
		</Force>

		<Torque name="default">
			<max_force> 1000.000 </max_force>
			<min_force> -1000.000 </min_force>
			<optimal_force> 300.00000000 </optimal_force>
			<body_A> </body_A>
			<direction_A> 1.000 0.000 0.000 </direction_A>
			<body_B> </body_B>
		</Torque>

		<GeneralizedForce name="default">
			<max_force> 1000.000 </max_force>
			<min_force> -1000.000 </min_force>
			<optimal_force> 300.00000000 </optimal_force>
			<coordinate> </coordinate>
		</GeneralizedForce>

	</defaults>

	<objects>

		<!-- Residuals -->

		<Force name="FX">
			<optimal_force> 4.0 </optimal_force>
			<body_A> ground </body_A>
			<point_A> 0.000 0.000 0.000 </point_A>
			<direction_A> -1.000 0.000 0.000 </direction_A>
			<body_B> pelvis </body_B>
			<point_B> -0.0724376 0.00000000 0.00000000 </point_B>
		</Force>

		<Force name="FY">
			<optimal_force> 8.0 </optimal_force>
			<body_A> ground </body_A>
			<point_A> 0.000 0.000 0.000 </point_A>
			<direction_A> 0.000 -1.000 0.000 </direction_A>
			<body_B> pelvis </body_B>
			<point_B> -0.0724376 0.00000000 0.00000000 </point_B>
		</Force>

		<Force name="FZ">
			<optimal_force> 4.0 </optimal_force>
			<body_A> ground </body_A>
			<point_A> 0.000 0.000 0.000 </point_A>
			<direction_A> 0.000 0.000 -1.000 </direction_A>
			<body_B> pelvis </body_B>
			<point_B> -0.0724376 0.00000000 0.00000000 </point_B>
		</Force>

		<Torque name="MX">
			<optimal_force> 2.0 </optimal_force>
			<body_A> ground </body_A>
			<direction_A> -1.000 0.000 0.000 </direction_A>
			<body_B> pelvis </body_B>
		</Torque>

		<Torque name="MY">
			<optimal_force> 2.0 </optimal_force>
			<body_A> ground </body_A>
			<direction_A> 0.000 -1.000 0.000 </direction_A>
			<body_B> pelvis </body_B>
		</Torque>

		<Torque name="MZ">
			<optimal_force> 2.0 </optimal_force>
			<body_A> ground </body_A>
			<direction_A> 0.000 0.000 -1.000 </direction_A>
			<body_B> pelvis </body_B>
		</Torque>


		<!-- Right Leg -->

		<GeneralizedForce name="hip_flexion_r">
			<coordinate> hip_flexion_r </coordinate>
			<optimal_force> 300.0 </optimal_force>
		</GeneralizedForce>

		<GeneralizedForce name="hip_adduction_r">
			<coordinate> hip_adduction_r </coordinate>
			<optimal_force> 200.0 </optimal_force>
		</GeneralizedForce>

		<GeneralizedForce name="hip_rotation_r">
			<coordinate> hip_rotation_r </coordinate>
			<optimal_force> 100.0 </optimal_force>
		</GeneralizedForce>

		<GeneralizedForce name="knee_angle_r">
			<coordinate> knee_angle_r </coordinate>
			<optimal_force> 300.0 </optimal_force>
		</GeneralizedForce>

		<GeneralizedForce name="ankle_angle_r">
			<coordinate> ankle_angle_r </coordinate>
			<optimal_force> 300.0 </optimal_force>
		</GeneralizedForce>

		<GeneralizedForce name="subtalar_angle_r">
			<coordinate> subtalar_angle_r </coordinate>
			<optimal_force> 100.0 </optimal_force>
		</GeneralizedForce>

		<GeneralizedForce name="mtp_angle_r">
			<coordinate> mtp_angle_r </coordinate>
			<optimal_force> 100.0 </optimal_force>
		</GeneralizedForce>


		<!-- Left Leg -->

		<GeneralizedForce name="hip_flexion_l">
			<coordinate> hip_flexion_l </coordinate>
			<optimal_force> 300.0 </optimal_force>
		</GeneralizedForce>

		<GeneralizedForce name="hip_adduction_l">
			<coordinate> hip_adduction_l </coordinate>
			<optimal_force> 200.0 </optimal_force>
		</GeneralizedForce>

		<GeneralizedForce name="hip_rotation_l">
			<coordinate> hip_rotation_l </coordinate>
			<optimal_force> 100.0 </optimal_force>
		</GeneralizedForce>

		<GeneralizedForce name="knee_angle_l">
			<coordinate> knee_angle_l </coordinate>
			<optimal_force> 300.0 </optimal_force>
		</GeneralizedForce>

		<GeneralizedForce name="ankle_angle_l">
			<coordinate> ankle_angle_l </coordinate>
			<optimal_force> 300.0 </optimal_force>
		</GeneralizedForce>

		<GeneralizedForce name="subtalar_angle_l">
			<coordinate> subtalar_angle_l </coordinate>
			<optimal_force> 100.0 </optimal_force>
		</GeneralizedForce>

		<GeneralizedForce name="mtp_angle_l">
			<coordinate> mtp_angle_l </coordinate>
			<optimal_force> 100.0 </optimal_force>
		</GeneralizedForce>


		<!-- Back Joint -->

		<GeneralizedForce name="lumbar_extension">
			<coordinate> lumbar_extension </coordinate>
			<optimal_force> 200.0 </optimal_force>
		</GeneralizedForce>

		<GeneralizedForce name="lumbar_bending">
			<coordinate> lumbar_bending </coordinate>
			<optimal_force> 200.0 </optimal_force>
		</GeneralizedForce>

		<GeneralizedForce name="lumbar_rotation">
			<coordinate> lumbar_rotation </coordinate>
			<optimal_force> 200.0 </optimal_force>
		</GeneralizedForce>

	</objects>

</ActuatorSet>
