# Supplementary material for: Effect of altered gluteus maximus strength on the magnitude and direction of hip joint contact forces during simulations of gait
Source: PLoS One. 2025 Jun 23;20(6):e0324451. doi: 10.1371/journal.pone.0324451 (PMC12184943; doi:10.1371/journal.pone.0324451)
Supplement: S11 Files — (ZIP) [file pone.0324451.s011.zip › V3D_Osim_Files/gait2392_RRA_ControlConstraints.xml]

<?xml version="1.0" encoding="UTF-8"?>
<ControlSet name="gait2392_RRA">
	<defaults>
		<ControlLinear name="default">
			<is_model_control> true </is_model_control>
			<extrapolate> true </extrapolate>
			<default_min> -1.0 </default_min>
			<default_max> 1.0 </default_max>
			<use_steps> false </use_steps>
		</ControlLinear>
	</defaults>
	<objects>
		<ControlLinear name="FX.excitation">
			<default_min> -20.0 </default_min>
			<default_max>  20.0 </default_max>
		</ControlLinear>
		<ControlLinear name="FY.excitation">
			<default_min> -20.0 </default_min>
			<default_max>  20.0 </default_max>
		</ControlLinear>
		<ControlLinear name="FZ.excitation">
			<default_min> -20.0 </default_min>
			<default_max>  20.0 </default_max>
		</ControlLinear>
		<ControlLinear name="MX.excitation">
			<default_min> -50.0 </default_min>
			<default_max>  50.0 </default_max>
		</ControlLinear>
		<ControlLinear name="MY.excitation">
			<default_min> -50.0 </default_min>
			<default_max>  50.0 </default_max>
		</ControlLinear>
		<ControlLinear name="MZ.excitation">
			<default_min> -50.0 </default_min>
			<default_max>  50.0 </default_max>
		</ControlLinear>

		<!-- Right Leg -->
		<ControlLinear name="hip_flexion_r.excitation" />
		<ControlLinear name="hip_adduction_r.excitation" />
		<ControlLinear name="hip_rotation_r.excitation" />
		<ControlLinear name="knee_angle_r.excitation" />
		<ControlLinear name="ankle_angle_r.excitation" />
		<ControlLinear name="subtalar_angle_r.excitation" />
		<ControlLinear name="mtp_angle_r.excitation" />

		<!-- Left Leg -->
		<ControlLinear name="hip_flexion_l.excitation" />
		<ControlLinear name="hip_adduction_l.excitation" />
		<ControlLinear name="hip_rotation_l.excitation" />
		<ControlLinear name="knee_angle_l.excitation" />
		<ControlLinear name="ankle_angle_l.excitation" />
		<ControlLinear name="subtalar_angle_l.excitation" />
		<ControlLinear name="mtp_angle_l.excitation" />
		
		<!-- BACK -->
		<ControlLinear name="lumbar_extension.excitation" />
		<ControlLinear name="lumbar_bending.excitation" />
		<ControlLinear name="lumbar_rotation.excitation" />
	</objects>
</ControlSet>
