# Supplementary material for: Effect of altered gluteus maximus strength on the magnitude and direction of hip joint contact forces during simulations of gait
Source: PLoS One. 2025 Jun 23;20(6):e0324451. doi: 10.1371/journal.pone.0324451 (PMC12184943; doi:10.1371/journal.pone.0324451)
Supplement: S11 Files — (ZIP) [file pone.0324451.s011.zip › V3D_Osim_Files/gait2392_simbody.osim]

<?xml version="1.0" encoding="UTF-8"?>
<OpenSimDocument Version="20302">
	<Model name="3DGaitModel2392">
		<defaults>
			<ControlLinear name="default">
				<is_model_control> true </is_model_control>
				<extrapolate> true </extrapolate>
				<default_min>      -1.00000000 </default_min>
				<default_max>       1.00000000 </default_max>
				<filter_on> false </filter_on>
				<use_steps> false </use_steps>
				<x_nodes/>
				<min_nodes/>
				<max_nodes/>
				<kp>     100.00000000 </kp>
				<kv>      20.00000000 </kv>
			</ControlLinear>
			<CoordinateActuator name="default">
				<isDisabled> false </isDisabled>
				<!--Minimum allowed value for control signal. Used primarily when solving
				    for control values-->
				<min_control> -infinity </min_control>
				<!--Maximum allowed value for control signal. Used primarily when solving
				    for control values-->
				<max_control> infinity </max_control>
				<coordinate>  </coordinate>
				<optimal_force>     300.00000000 </optimal_force>
			</CoordinateActuator>
			<PointActuator name="default">
				<isDisabled> false </isDisabled>
				<!--Minimum allowed value for control signal. Used primarily when solving
				    for control values-->
				<min_control> -infinity </min_control>
				<!--Maximum allowed value for control signal. Used primarily when solving
				    for control values-->
				<max_control> infinity </max_control>
				<body>  </body>
				<point>       0.00000000       0.00000000       0.00000000 </point>
				<point_is_global> false </point_is_global>
				<direction>      -1.00000000      -0.00000000      -0.00000000 </direction>
				<force_is_global> true </force_is_global>
				<optimal_force>    1000.00000000 </optimal_force>
			</PointActuator>
			<TorqueActuator name="default">
				<isDisabled> false </isDisabled>
				<!--Minimum allowed value for control signal. Used primarily when solving
				    for control values-->
				<min_control> -infinity </min_control>
				<!--Maximum allowed value for control signal. Used primarily when solving
				    for control values-->
				<max_control> infinity </max_control>
				<bodyA>  </bodyA>
				<bodyB>  </bodyB>
				<torque_is_global> true </torque_is_global>
				<axis>      -1.00000000      -0.00000000      -0.00000000 </axis>
				<optimal_force>     300.00000000 </optimal_force>
			</TorqueActuator>
			<Thelen2003Muscle name="default">
				<isDisabled> false </isDisabled>
				<!--Minimum allowed value for control signal. Used primarily when solving
				    for control values-->
				<min_control>       0.00000000 </min_control>
				<!--Maximum allowed value for control signal. Used primarily when solving
				    for control values-->
				<max_control>       1.00000000 </max_control>
				<GeometryPath name="">
					<PathPointSet name="">
						<objects/>
						<groups/>
					</PathPointSet>
					<VisibleObject name="">
						<!--Set of geometry files and associated attributes, allow .vtp, .stl,
						    .obj-->
						<GeometrySet name="">
							<objects/>
							<groups/>
						</GeometrySet>
						<!--Three scale factors for display purposes: scaleX scaleY scaleZ-->
						<scale_factors>       1.00000000       1.00000000       1.00000000 </scale_factors>
						<!--transform relative to owner specified as 3 rotations (rad) followed by
						    3 translations rX rY rZ tx ty tz-->
						<transform>      -0.00000000       0.00000000      -0.00000000       0.00000000       0.00000000       0.00000000 </transform>
						<!--Whether to show a coordinate frame-->
						<show_axes> false </show_axes>
						<!--Display Pref. 0:Hide 1:Wire 3:Flat 4:Shaded Can be overriden for
						    individual geometries-->
						<display_preference> 4 </display_preference>
					</VisibleObject>
					<PathWrapSet name="">
						<objects/>
						<groups/>
					</PathWrapSet>
				</GeometryPath>
				<optimal_force>       1.00000000 </optimal_force>
				<!--Maximum isometric force that the fibers can generate-->
				<max_isometric_force>     546.00000000 </max_isometric_force>
				<!--Optimal length of the muscle fibers-->
				<optimal_fiber_length>       0.05350000 </optimal_fiber_length>
				<!--Resting length of the tendon-->
				<tendon_slack_length>       0.07800000 </tendon_slack_length>
				<!--Angle between tendon and fibers at optimal fiber length-->
				<pennation_angle_at_optimal>       0.00000000 </pennation_angle_at_optimal>
				<!--Maximum contraction velocity of the fibers, in optimal fiberlengths
				    per second-->
				<max_contraction_velocity>      10.00000000 </max_contraction_velocity>
				<!--time constant for ramping up of muscle activation-->
				<activation_time_constant>       0.01000000 </activation_time_constant>
				<!--time constant for ramping down of muscle activation-->
				<deactivation_time_constant>       0.04000000 </deactivation_time_constant>
				<!--maximum contraction velocity at full activation in fiber lengths per
				    second-->
				<Vmax>      10.00000000 </Vmax>
				<!--maximum contraction velocity at low activation in fiber lengths per
				    second-->
				<Vmax0>       5.00000000 </Vmax0>
				<!--tendon strain due to maximum isometric muscle force-->
				<FmaxTendonStrain>       0.03300000 </FmaxTendonStrain>
				<!--passive muscle strain due to maximum isometric muscle force-->
				<FmaxMuscleStrain>       0.60000000 </FmaxMuscleStrain>
				<!--shape factor for Gaussian active muscle force-length relationship-->
				<KshapeActive>       0.50000000 </KshapeActive>
				<!--exponential shape factor for passive force-length relationship-->
				<KshapePassive>       4.00000000 </KshapePassive>
				<!--passive damping in the force-velocity relationship-->
				<damping>       0.05000000 </damping>
				<!--force-velocity shape factor-->
				<Af>       0.30000000 </Af>
				<!--maximum normalized lengthening force-->
				<Flen>       1.80000000 </Flen>
			</Thelen2003Muscle>
			<Schutte1993Muscle name="default">
				<isDisabled> false </isDisabled>
				<!--Minimum allowed value for control signal. Used primarily when solving
				    for control values-->
				<min_control>       0.00000000 </min_control>
				<!--Maximum allowed value for control signal. Used primarily when solving
				    for control values-->
				<max_control>       1.00000000 </max_control>
				<GeometryPath name="">
					<PathPointSet name="">
						<objects/>
						<groups/>
					</PathPointSet>
					<VisibleObject name="">
						<!--Set of geometry files and associated attributes, allow .vtp, .stl,
						    .obj-->
						<GeometrySet name="">
							<objects/>
							<groups/>
						</GeometrySet>
						<!--Three scale factors for display purposes: scaleX scaleY scaleZ-->
						<scale_factors>       1.00000000       1.00000000       1.00000000 </scale_factors>
						<!--transform relative to owner specified as 3 rotations (rad) followed by
						    3 translations rX rY rZ tx ty tz-->
						<transform>      -0.00000000       0.00000000      -0.00000000       0.00000000       0.00000000       0.00000000 </transform>
						<!--Whether to show a coordinate frame-->
						<show_axes> false </show_axes>
						<!--Display Pref. 0:Hide 1:Wire 3:Flat 4:Shaded Can be overriden for
						    individual geometries-->
						<display_preference> 4 </display_preference>
					</VisibleObject>
					<PathWrapSet name="">
						<objects/>
						<groups/>
					</PathWrapSet>
				</GeometryPath>
				<optimal_force>       1.00000000 </optimal_force>
				<!--Maximum isometric force that the fibers can generate-->
				<max_isometric_force>     546.00000000 </max_isometric_force>
				<!--Optimal length of the muscle fibers-->
				<optimal_fiber_length>       0.05350000 </optimal_fiber_length>
				<!--Resting length of the tendon-->
				<tendon_slack_length>       0.07800000 </tendon_slack_length>
				<!--Angle between tendon and fibers at optimal fiber length-->
				<pennation_angle_at_optimal>       0.00000000 </pennation_angle_at_optimal>
				<!--Maximum contraction velocity of the fibers, in optimal fiberlengths
				    per second-->
				<max_contraction_velocity>      10.00000000 </max_contraction_velocity>
				<!--Scale factor for normalizing time-->
				<time_scale>       0.10000000 </time_scale>
				<!--Parameter used in time constant of ramping up of muscle force-->
				<activation1>       0.00000000 </activation1>
				<!--Parameter used in time constant of ramping up and ramping down of
				    muscle force-->
				<activation2>       0.00000000 </activation2>
				<!--Damping factor related to maximum contraction velocity-->
				<damping>       0.05000000 </damping>
				<!--Function representing force-length behavior of tendon-->
				<tendon_force_length_curve>
					<NaturalCubicSpline name="">
						<x>     -10.00000000      -0.00200000      -0.00100000       0.00000000       0.00131000       0.00281000       0.00431000       0.00581000       0.00731000       0.00881000       0.01030000       0.01180000       0.01230000       9.20000000       9.20100000       9.20200000      20.00000000 </x>
						<y>       0.00000000       0.00000000       0.00000000       0.00000000       0.01080000       0.02570000       0.04350000       0.06520000       0.09150000       0.12300000       0.16100000       0.20800000       0.22700000     345.00000000     345.00000000     345.00000000     345.00000000 </y>
					</NaturalCubicSpline>
				</tendon_force_length_curve>
				<!--Function representing active force-length behavior of muscle fibers-->
				<active_force_length_curve>
					<NaturalCubicSpline name="">
						<x>      -5.30769200      -4.30769200      -1.92307700      -0.88461500      -0.26923100       0.23076900       0.46153800       0.52725000       0.62875000       0.71875000       0.86125000       1.04500000       1.21750000       1.43875000       1.50000000       1.61538500       2.00000000       2.96153800       3.69230800       5.46153800       9.90190200 </x>
						<y>       0.01218800       0.02189900       0.03646600       0.05249300       0.07531200       0.11415800       0.15785900       0.22666700       0.63666700       0.85666700       0.95000000       0.99333300       0.77000000       0.24666700       0.19382100       0.13325200       0.07268300       0.04441700       0.03634100       0.02189900       0.00733200 </y>
					</NaturalCubicSpline>
				</active_force_length_curve>
				<!--Function representing passive force-length behavior of muscle fibers-->
				<passive_force_length_curve>
					<NaturalCubicSpline name="">
						<x>      -5.00000000       0.99800000       0.99900000       1.00000000       1.10000000       1.20000000       1.30000000       1.40000000       1.50000000       1.60000000       1.60100000       1.60200000       5.00000000 </x>
						<y>       0.00000000       0.00000000       0.00000000       0.00000000       0.03500000       0.12000000       0.26000000       0.55000000       1.17000000       2.00000000       2.00000000       2.00000000       2.00000000 </y>
					</NaturalCubicSpline>
				</passive_force_length_curve>
			</Schutte1993Muscle>
			<CMC_Joint name="default">
				<!--Flag (true or false) indicating whether or not a task is on.-->
				<on> false </on>
				<!--Weight with which a task is tracked relative to other tasks. To track
				    a task more tightly, make the weight larger.-->
				<weight>       1.00000000       1.00000000       1.00000000 </weight>
				<!--Name of body frame with respect to which a tracking objective is
				    specified. The special name 'center_of_mass' refers to the system
				    center of mass. This property is not used for tracking joint angles.-->
				<wrt_body> -1 </wrt_body>
				<!--Name of body frame in which the tracking objectives are expressed.
				    This property is not used for tracking joint angles.-->
				<express_body> -1 </express_body>
				<!--Array of 3 flags (each true or false) specifying whether a component
				    of a task is active.  For example, tracking the trajectory of a point
				    in space could have three components (x,y,z).  This allows each of
				    those to be made active (true) or inactive (false).  A task for
				    tracking a joint coordinate only has one component.-->
				<active> false false false </active>
				<!--Position error feedback gain (stiffness). To achieve critical damping
				    of errors, choose kv = 2*sqrt(kp).-->
				<kp>       1.00000000       1.00000000       1.00000000 </kp>
				<!--Velocity error feedback gain (damping). To achieve critical damping of
				    errors, choose kv = 2*sqrt(kp).-->
				<kv>       1.00000000       1.00000000       1.00000000 </kv>
				<!--Feedforward acceleration gain.  This is normally set to 1.0, so no
				    gain.-->
				<ka>       1.00000000       1.00000000       1.00000000 </ka>
				<!--Direction vector[3] for component 0 of a task. Joint tasks do not use
				    this propery.-->
				<r0>       0.00000000       0.00000000       0.00000000 </r0>
				<!--Direction vector[3] for component 1 of a task. Joint tasks do not use
				    this property.-->
				<r1>       0.00000000       0.00000000       0.00000000 </r1>
				<!--Direction vector[3] for component 2 of a task. Joint tasks do not use
				    this property.-->
				<r2>       0.00000000       0.00000000       0.00000000 </r2>
				<!--Name of the coordinate to be tracked.-->
				<coordinate>  </coordinate>
				<!--Error limit on the tracking accuracy for this coordinate. If the
				    tracking errors approach this limit, the weighting for this coordinate
				    is increased.-->
				<limit>       0.00000000 </limit>
			</CMC_Joint>
		</defaults>
		<credits> Delp S.L., Loan J.P., Hoy M.G., Zajac F.E., Topp E.L., Rosen J.M., Thelen D.G., Anderson F.C., Seth A. </credits>
		<publications> Notes:  3D, 23 DOF gait model created by D.G. Thelen, Univ. of Wisconsin-Madison, and Ajay Seth, Frank C. Anderson, and Scott L. Delp, Stanford University.  Lower extremity joint defintions based on Delp et al. (1990).  Low back joint and anthropometry based on Anderson and Pandy (1999, 2001). Planar knee model of Yamaguchi and Zajac (1989).  Seth removed the patella to avoid kinematic constraints; insertions of the quadrucepts are handled with moving points in the tibia frame.

Delp, S.L., Loan, J.P., Hoy, M.G., Zajac, F.E., Topp E.L., Rosen, J.M.: An interactive graphics-based model of the lower extremity to study orthopaedic surgical procedures,  IEEE Transactions on Biomedical Engineering, vol. 37, pp. 757-767, 1990.

Yamaguchi G.T., Zajac F.E.: A planar model of the knee joint to characterize the knee extensor mechanism." J . Biomecl7. vol. 21. pp. 1-10. 1989.

Anderson F.C., Pandy M.G.: A dynamic optimization solution for vertical jumping in three dimensions. Computer Methods in Biomechanics and Biomedical Engineering 2:201-231, 1999.

Anderson F.C., Pandy M.G.: Dynamic optimization of human walking. Journal of Biomechanical Engineering 123:381-390, 2001. </publications>
		<ForceSet name="">
			<objects>
				<Thelen2003Muscle name="glut_med1_r">
					<isDisabled> false </isDisabled>
					<!--Minimum allowed value for control signal. Used primarily when solving
					    for control values-->
					<min_control>       0.00000000 </min_control>
					<!--Maximum allowed value for control signal. Used primarily when solving
					    for control values-->
					<max_control>       1.00000000 </max_control>
					<GeometryPath name="">
						<PathPointSet name="">
							<objects>
								<PathPoint name="glut_med1_r-P1">
									<location>      -0.04080000       0.03040000       0.12090000 </location>
									<VisibleObject name="">
										<!--Set of geometry files and associated attributes, allow .vtp, .stl,
										    .obj-->
										<GeometrySet name="">
											<objects/>
											<groups/>
										</GeometrySet>
										<!--Three scale factors for display purposes: scaleX scaleY scaleZ-->
										<scale_factors>       1.00000000       1.00000000       1.00000000 </scale_factors>
										<!--transform relative to owner specified as 3 rotations (rad) followed by
										    3 translations rX rY rZ tx ty tz-->
										<transform>      -0.00000000       0.00000000      -0.00000000       0.00000000       0.00000000       0.00000000 </transform>
										<!--Whether to show a coordinate frame-->
										<show_axes> false </show_axes>
										<!--Display Pref. 0:Hide 1:Wire 3:Flat 4:Shaded Can be overriden for
										    individual geometries-->
										<display_preference> 4 </display_preference>
									</VisibleObject>
									<body> pelvis </body>
								</PathPoint>
								<PathPoint name="glut_med1_r-P2">
									<location>      -0.02180000      -0.01170000       0.05550000 </location>
									<VisibleObject name="">
										<!--Set of geometry files and associated attributes, allow .vtp, .stl,
										    .obj-->
										<GeometrySet name="">
											<objects/>
											<groups/>
										</GeometrySet>
										<!--Three scale factors for display purposes: scaleX scaleY scaleZ-->
										<scale_factors>       1.00000000       1.00000000       1.00000000 </scale_factors>
										<!--transform relative to owner specified as 3 rotations (rad) followed by
										    3 translations rX rY rZ tx ty tz-->
										<transform>      -0.00000000       0.00000000      -0.00000000       0.00000000       0.00000000       0.00000000 </transform>
										<!--Whether to show a coordinate frame-->
										<show_axes> false </show_axes>
										<!--Display Pref. 0:Hide 1:Wire 3:Flat 4:Shaded Can be overriden for
										    individual geometries-->
										<display_preference> 4 </display_preference>
									</VisibleObject>
									<body> femur_r </body>
								</PathPoint>
							</objects>
							<groups/>
						</PathPointSet>
						<VisibleObject name="">
							<!--Set of geometry files and associated attributes, allow .vtp, .stl,
							    .obj-->
							<GeometrySet name="">
								<objects/>
								<groups/>
							</GeometrySet>
							<!--Three scale factors for display purposes: scaleX scaleY scaleZ-->
							<scale_factors>       1.00000000       1.00000000       1.00000000 </scale_factors>
							<!--transform relative to owner specified as 3 rotations (rad) followed by
							    3 translations rX rY rZ tx ty tz-->
							<transform>      -0.00000000       0.00000000      -0.00000000       0.00000000       0.00000000       0.00000000 </transform>
							<!--Whether to show a coordinate frame-->
							<show_axes> false </show_axes>
							<!--Display Pref. 0:Hide 1:Wire 3:Flat 4:Shaded Can be overriden for
							    individual geometries-->
							<display_preference> 4 </display_preference>
						</VisibleObject>
						<PathWrapSet name="">
							<objects/>
							<groups/>
						</PathWrapSet>
					</GeometryPath>
					<optimal_force>       1.00000000 </optimal_force>
					<!--Maximum isometric force that the fibers can generate-->
					<max_isometric_force>     819.00000000 </max_isometric_force>
					<!--Optimal length of the muscle fibers-->
					<optimal_fiber_length>       0.05350000 </optimal_fiber_length>
					<!--Resting length of the tendon-->
					<tendon_slack_length>       0.07800000 </tendon_slack_length>
					<!--Angle between tendon and fibers at optimal fiber length-->
					<pennation_angle_at_optimal>       0.13962634 </pennation_angle_at_optimal>
					<!--Maximum contraction velocity of the fibers, in optimal fiberlengths
					    per second-->
					<max_contraction_velocity>      10.00000000 </max_contraction_velocity>
					<!--time constant for ramping up of muscle activation-->
					<activation_time_constant>       0.01000000 </activation_time_constant>
					<!--time constant for ramping down of muscle activation-->
					<deactivation_time_constant>       0.04000000 </deactivation_time_constant>
					<!--maximum contraction velocity at full activation in fiber lengths per
					    second-->
					<Vmax>      10.00000000 </Vmax>
					<!--maximum contraction velocity at low activation in fiber lengths per
					    second-->
					<Vmax0>       5.00000000 </Vmax0>
					<!--tendon strain due to maximum isometric muscle force-->
					<FmaxTendonStrain>       0.03300000 </FmaxTendonStrain>
					<!--passive muscle strain due to maximum isometric muscle force-->
					<FmaxMuscleStrain>       0.60000000 </FmaxMuscleStrain>
					<!--shape factor for Gaussian active muscle force-length relationship-->
					<KshapeActive>       0.50000000 </KshapeActive>
					<!--exponential shape factor for passive force-length relationship-->
					<KshapePassive>       4.00000000 </KshapePassive>
					<!--passive damping in the force-velocity relationship-->
					<damping>       0.05000000 </damping>
					<!--force-velocity shape factor-->
					<Af>       0.30000000 </Af>
					<!--maximum normalized lengthening force-->
					<Flen>       1.80000000 </Flen>
				</Thelen2003Muscle>
				<Thelen2003Muscle name="glut_med2_r">
					<isDisabled> false </isDisabled>
					<!--Minimum allowed value for control signal. Used primarily when solving
					    for control values-->
					<min_control>       0.00000000 </min_control>
					<!--Maximum allowed value for control signal. Used primarily when solving
					    for control values-->
					<max_control>       1.00000000 </max_control>
					<GeometryPath name="">
						<PathPointSet name="">
							<objects>
								<PathPoint name="glut_med2_r-P1">
									<location>      -0.08550000       0.04450000       0.07660000 </location>
									<VisibleObject name="">
										<!--Set of geometry files and associated attributes, allow .vtp, .stl,
										    .obj-->
										<GeometrySet name="">
											<objects/>
											<groups/>
										</GeometrySet>
										<!--Three scale factors for display purposes: scaleX scaleY scaleZ-->
										<scale_factors>       1.00000000       1.00000000       1.00000000 </scale_factors>
										<!--transform relative to owner specified as 3 rotations (rad) followed by
										    3 translations rX rY rZ tx ty tz-->
										<transform>      -0.00000000       0.00000000      -0.00000000       0.00000000       0.00000000       0.00000000 </transform>
										<!--Whether to show a coordinate frame-->
										<show_axes> false </show_axes>
										<!--Display Pref. 0:Hide 1:Wire 3:Flat 4:Shaded Can be overriden for
										    individual geometries-->
										<display_preference> 4 </display_preference>
									</VisibleObject>
									<body> pelvis </body>
								</PathPoint>
								<PathPoint name="glut_med2_r-P2">
									<location>      -0.02580000      -0.00580000       0.05270000 </location>
									<VisibleObject name="">
										<!--Set of geometry files and associated attributes, allow .vtp, .stl,
										    .obj-->
										<GeometrySet name="">
											<objects/>
											<groups/>
										</GeometrySet>
										<!--Three scale factors for display purposes: scaleX scaleY scaleZ-->
										<scale_factors>       1.00000000       1.00000000       1.00000000 </scale_factors>
										<!--transform relative to owner specified as 3 rotations (rad) followed by
										    3 translations rX rY rZ tx ty tz-->
										<transform>      -0.00000000       0.00000000      -0.00000000       0.00000000       0.00000000       0.00000000 </transform>
										<!--Whether to show a coordinate frame-->
										<show_axes> false </show_axes>
										<!--Display Pref. 0:Hide 1:Wire 3:Flat 4:Shaded Can be overriden for
										    individual geometries-->
										<display_preference> 4 </display_preference>
									</VisibleObject>
									<body> femur_r </body>
								</PathPoint>
							</objects>
							<groups/>
						</PathPointSet>
						<VisibleObject name="">
							<!--Set of geometry files and associated attributes, allow .vtp, .stl,
							    .obj-->
							<GeometrySet name="">
								<objects/>
								<groups/>
							</GeometrySet>
							<!--Three scale factors for display purposes: scaleX scaleY scaleZ-->
							<scale_factors>       1.00000000       1.00000000       1.00000000 </scale_factors>
							<!--transform relative to owner specified as 3 rotations (rad) followed by
							    3 translations rX rY rZ tx ty tz-->
							<transform>      -0.00000000       0.00000000      -0.00000000       0.00000000       0.00000000       0.00000000 </transform>
							<!--Whether to show a coordinate frame-->
							<show_axes> false </show_axes>
							<!--Display Pref. 0:Hide 1:Wire 3:Flat 4:Shaded Can be overriden for
							    individual geometries-->
							<display_preference> 4 </display_preference>
						</VisibleObject>
						<PathWrapSet name="">
							<objects/>
							<groups/>
						</PathWrapSet>
					</GeometryPath>
					<optimal_force>       1.00000000 </optimal_force>
					<!--Maximum isometric force that the fibers can generate-->
					<max_isometric_force>     573.00000000 </max_isometric_force>
					<!--Optimal length of the muscle fibers-->
					<optimal_fiber_length>       0.08450000 </optimal_fiber_length>
					<!--Resting length of the tendon-->
					<tendon_slack_length>       0.05300000 </tendon_slack_length>
					<!--Angle between tendon and fibers at optimal fiber length-->
					<pennation_angle_at_optimal>       0.00000000 </pennation_angle_at_optimal>
					<!--Maximum contraction velocity of the fibers, in optimal fiberlengths
					    per second-->
					<max_contraction_velocity>      10.00000000 </max_contraction_velocity>
					<!--time constant for ramping up of muscle activation-->
					<activation_time_constant>       0.01000000 </activation_time_constant>
					<!--time constant for ramping down of muscle activation-->
					<deactivation_time_constant>       0.04000000 </deactivation_time_constant>
					<!--maximum contraction velocity at full activation in fiber lengths per
					    second-->
					<Vmax>      10.00000000 </Vmax>
					<!--maximum contraction velocity at low activation in fiber lengths per
					    second-->
					<Vmax0>       5.00000000 </Vmax0>
					<!--tendon strain due to maximum isometric muscle force-->
					<FmaxTendonStrain>       0.03300000 </FmaxTendonStrain>
					<!--passive muscle strain due to maximum isometric muscle force-->
					<FmaxMuscleStrain>       0.60000000 </FmaxMuscleStrain>
					<!--shape factor for Gaussian active muscle force-length relationship-->
					<KshapeActive>       0.50000000 </KshapeActive>
					<!--exponential shape factor for passive force-length relationship-->
					<KshapePassive>       4.00000000 </KshapePassive>
					<!--passive damping in the force-velocity relationship-->
					<damping>       0.05000000 </damping>
					<!--force-velocity shape factor-->
					<Af>       0.30000000 </Af>
					<!--maximum normalized lengthening force-->
					<Flen>       1.80000000 </Flen>
				</Thelen2003Muscle>
				<Thelen2003Muscle name="glut_med3_r">
					<isDisabled> false </isDisabled>
					<!--Minimum allowed value for control signal. Used primarily when solving
					    for control values-->
					<min_control>       0.00000000 </min_control>
					<!--Maximum allowed value for control signal. Used primarily when solving
					    for control values-->
					<max_control>       1.00000000 </max_control>
					<GeometryPath name="">
						<PathPointSet name="">
							<objects>
								<PathPoint name="glut_med3_r-P1">
									<location>      -0.12230000       0.01050000       0.06480000 </location>
									<VisibleObject name="">
										<!--Set of geometry files and associated attributes, allow .vtp, .stl,
										    .obj-->
										<GeometrySet name="">
											<objects/>
											<groups/>
										</GeometrySet>
										<!--Three scale factors for display purposes: scaleX scaleY scaleZ-->
										<scale_factors>       1.00000000       1.00000000       1.00000000 </scale_factors>
										<!--transform relative to owner specified as 3 rotations (rad) followed by
										    3 translations rX rY rZ tx ty tz-->
										<transform>      -0.00000000       0.00000000      -0.00000000       0.00000000       0.00000000       0.00000000 </transform>
										<!--Whether to show a coordinate frame-->
										<show_axes> false </show_axes>
										<!--Display Pref. 0:Hide 1:Wire 3:Flat 4:Shaded Can be overriden for
										    individual geometries-->
										<display_preference> 4 </display_preference>
									</VisibleObject>
									<body> pelvis </body>
								</PathPoint>
								<PathPoint name="glut_med3_r-P2">
									<location>      -0.03090000      -0.00470000       0.05180000 </location>
									<VisibleObject name="">
										<!--Set of geometry files and associated attributes, allow .vtp, .stl,
										    .obj-->
										<GeometrySet name="">
											<objects/>
											<groups/>
										</GeometrySet>
										<!--Three scale factors for display purposes: scaleX scaleY scaleZ-->
										<scale_factors>       1.00000000       1.00000000       1.00000000 </scale_factors>
										<!--transform relative to owner specified as 3 rotations (rad) followed by
										    3 translations rX rY rZ tx ty tz-->
										<transform>      -0.00000000       0.00000000      -0.00000000       0.00000000       0.00000000       0.00000000 </transform>
										<!--Whether to show a coordinate frame-->
										<show_axes> false </show_axes>
										<!--Display Pref. 0:Hide 1:Wire 3:Flat 4:Shaded Can be overriden for
										    individual geometries-->
										<display_preference> 4 </display_preference>
									</VisibleObject>
									<body> femur_r </body>
								</PathPoint>
							</objects>
							<groups/>
						</PathPointSet>
						<VisibleObject name="">
							<!--Set of geometry files and associated attributes, allow .vtp, .stl,
							    .obj-->
							<GeometrySet name="">
								<objects/>
								<groups/>
							</GeometrySet>
							<!--Three scale factors for display purposes: scaleX scaleY scaleZ-->
							<scale_factors>       1.00000000       1.00000000       1.00000000 </scale_factors>
							<!--transform relative to owner specified as 3 rotations (rad) followed by
							    3 translations rX rY rZ tx ty tz-->
							<transform>      -0.00000000       0.00000000      -0.00000000       0.00000000       0.00000000       0.00000000 </transform>
							<!--Whether to show a coordinate frame-->
							<show_axes> false </show_axes>
							<!--Display Pref. 0:Hide 1:Wire 3:Flat 4:Shaded Can be overriden for
							    individual geometries-->
							<display_preference> 4 </display_preference>
						</VisibleObject>
						<PathWrapSet name="">
							<objects/>
							<groups/>
						</PathWrapSet>
					</GeometryPath>
					<optimal_force>       1.00000000 </optimal_force>
					<!--Maximum isometric force that the fibers can generate-->
					<max_isometric_force>     653.00000000 </max_isometric_force>
					<!--Optimal length of the muscle fibers-->
					<optimal_fiber_length>       0.06460000 </optimal_fiber_length>
					<!--Resting length of the tendon-->
					<tendon_slack_length>       0.05300000 </tendon_slack_length>
					<!--Angle between tendon and fibers at optimal fiber length-->
					<pennation_angle_at_optimal>       0.33161256 </pennation_angle_at_optimal>
					<!--Maximum contraction velocity of the fibers, in optimal fiberlengths
					    per second-->
					<max_contraction_velocity>      10.00000000 </max_contraction_velocity>
					<!--time constant for ramping up of muscle activation-->
					<activation_time_constant>       0.01000000 </activation_time_constant>
					<!--time constant for ramping down of muscle activation-->
					<deactivation_time_constant>       0.04000000 </deactivation_time_constant>
					<!--maximum contraction velocity at full activation in fiber lengths per
					    second-->
					<Vmax>      10.00000000 </Vmax>
					<!--maximum contraction velocity at low activation in fiber lengths per
					    second-->
					<Vmax0>       5.00000000 </Vmax0>
					<!--tendon strain due to maximum isometric muscle force-->
					<FmaxTendonStrain>       0.03300000 </FmaxTendonStrain>
					<!--passive muscle strain due to maximum isometric muscle force-->
					<FmaxMuscleStrain>       0.60000000 </FmaxMuscleStrain>
					<!--shape factor for Gaussian active muscle force-length relationship-->
					<KshapeActive>       0.50000000 </KshapeActive>
					<!--exponential shape factor for passive force-length relationship-->
					<KshapePassive>       4.00000000 </KshapePassive>
					<!--passive damping in the force-velocity relationship-->
					<damping>       0.05000000 </damping>
					<!--force-velocity shape factor-->
					<Af>       0.30000000 </Af>
					<!--maximum normalized lengthening force-->
					<Flen>       1.80000000 </Flen>
				</Thelen2003Muscle>
				<Thelen2003Muscle name="glut_min1_r">
					<isDisabled> false </isDisabled>
					<!--Minimum allowed value for control signal. Used primarily when solving
					    for control values-->
					<min_control>       0.00000000 </min_control>
					<!--Maximum allowed value for control signal. Used primarily when solving
					    for control values-->
					<max_control>       1.00000000 </max_control>
					<GeometryPath name="">
						<PathPointSet name="">
							<objects>
								<PathPoint name="glut_min1_r-P1">
									<location>      -0.04670000      -0.00800000       0.10560000 </location>
									<VisibleObject name="">
										<!--Set of geometry files and associated attributes, allow .vtp, .stl,
										    .obj-->
										<GeometrySet name="">
											<objects/>
											<groups/>
										</GeometrySet>
										<!--Three scale factors for display purposes: scaleX scaleY scaleZ-->
										<scale_factors>       1.00000000       1.00000000       1.00000000 </scale_factors>
										<!--transform relative to owner specified as 3 rotations (rad) followed by
										    3 translations rX rY rZ tx ty tz-->
										<transform>      -0.00000000       0.00000000      -0.00000000       0.00000000       0.00000000       0.00000000 </transform>
										<!--Whether to show a coordinate frame-->
										<show_axes> false </show_axes>
										<!--Display Pref. 0:Hide 1:Wire 3:Flat 4:Shaded Can be overriden for
										    individual geometries-->
										<display_preference> 4 </display_preference>
									</VisibleObject>
									<body> pelvis </body>
								</PathPoint>
								<PathPoint name="glut_min1_r-P2">
									<location>      -0.00720000      -0.01040000       0.05600000 </location>
									<VisibleObject name="">
										<!--Set of geometry files and associated attributes, allow .vtp, .stl,
										    .obj-->
										<GeometrySet name="">
											<objects/>
											<groups/>
										</GeometrySet>
										<!--Three scale factors for display purposes: scaleX scaleY scaleZ-->
										<scale_factors>       1.00000000       1.00000000       1.00000000 </scale_factors>
										<!--transform relative to owner specified as 3 rotations (rad) followed by
										    3 translations rX rY rZ tx ty tz-->
										<transform>      -0.00000000       0.00000000      -0.00000000       0.00000000       0.00000000       0.00000000 </transform>
										<!--Whether to show a coordinate frame-->
										<show_axes> false </show_axes>
										<!--Display Pref. 0:Hide 1:Wire 3:Flat 4:Shaded Can be overriden for
										    individual geometries-->
										<display_preference> 4 </display_preference>
									</VisibleObject>
									<body> femur_r </body>
								</PathPoint>
							</objects>
							<groups/>
						</PathPointSet>
						<VisibleObject name="">
							<!--Set of geometry files and associated attributes, allow .vtp, .stl,
							    .obj-->
							<GeometrySet name="">
								<objects/>
								<groups/>
							</GeometrySet>
							<!--Three scale factors for display purposes: scaleX scaleY scaleZ-->
							<scale_factors>       1.00000000       1.00000000       1.00000000 </scale_factors>
							<!--transform relative to owner specified as 3 rotations (rad) followed by
							    3 translations rX rY rZ tx ty tz-->
							<transform>      -0.00000000       0.00000000      -0.00000000       0.00000000       0.00000000       0.00000000 </transform>
							<!--Whether to show a coordinate frame-->
							<show_axes> false </show_axes>
							<!--Display Pref. 0:Hide 1:Wire 3:Flat 4:Shaded Can be overriden for
							    individual geometries-->
							<display_preference> 4 </display_preference>
						</VisibleObject>
						<PathWrapSet name="">
							<objects/>
							<groups/>
						</PathWrapSet>
					</GeometryPath>
					<optimal_force>       1.00000000 </optimal_force>
					<!--Maximum isometric force that the fibers can generate-->
					<max_isometric_force>     270.00000000 </max_isometric_force>
					<!--Optimal length of the muscle fibers-->
					<optimal_fiber_length>       0.06800000 </optimal_fiber_length>
					<!--Resting length of the tendon-->
					<tendon_slack_length>       0.01600000 </tendon_slack_length>
					<!--Angle between tendon and fibers at optimal fiber length-->
					<pennation_angle_at_optimal>       0.17453293 </pennation_angle_at_optimal>
					<!--Maximum contraction velocity of the fibers, in optimal fiberlengths
					    per second-->
					<max_contraction_velocity>      10.00000000 </max_contraction_velocity>
					<!--time constant for ramping up of muscle activation-->
					<activation_time_constant>       0.01000000 </activation_time_constant>
					<!--time constant for ramping down of muscle activation-->
					<deactivation_time_constant>       0.04000000 </deactivation_time_constant>
					<!--maximum contraction velocity at full activation in fiber lengths per
					    second-->
					<Vmax>      10.00000000 </Vmax>
					<!--maximum contraction velocity at low activation in fiber lengths per
					    second-->
					<Vmax0>       5.00000000 </Vmax0>
					<!--tendon strain due to maximum isometric muscle force-->
					<FmaxTendonStrain>       0.03300000 </FmaxTendonStrain>
					<!--passive muscle strain due to maximum isometric muscle force-->
					<FmaxMuscleStrain>       0.60000000 </FmaxMuscleStrain>
					<!--shape factor for Gaussian active muscle force-length relationship-->
					<KshapeActive>       0.50000000 </KshapeActive>
					<!--exponential shape factor for passive force-length relationship-->
					<KshapePassive>       4.00000000 </KshapePassive>
					<!--passive damping in the force-velocity relationship-->
					<damping>       0.05000000 </damping>
					<!--force-velocity shape factor-->
					<Af>       0.30000000 </Af>
					<!--maximum normalized lengthening force-->
					<Flen>       1.80000000 </Flen>
				</Thelen2003Muscle>
				<Thelen2003Muscle name="glut_min2_r">
					<isDisabled> false </isDisabled>
					<!--Minimum allowed value for control signal. Used primarily when solving
					    for control values-->
					<min_control>       0.00000000 </min_control>
					<!--Maximum allowed value for control signal. Used primarily when solving
					    for control values-->
					<max_control>       1.00000000 </max_control>
					<GeometryPath name="">
						<PathPointSet name="">
							<objects>
								<PathPoint name="glut_min2_r-P1">
									<location>      -0.06330000      -0.00650000       0.09910000 </location>
									<VisibleObject name="">
										<!--Set of geometry files and associated attributes, allow .vtp, .stl,
										    .obj-->
										<GeometrySet name="">
											<objects/>
											<groups/>
										</GeometrySet>
										<!--Three scale factors for display purposes: scaleX scaleY scaleZ-->
										<scale_factors>       1.00000000       1.00000000       1.00000000 </scale_factors>
										<!--transform relative to owner specified as 3 rotations (rad) followed by
										    3 translations rX rY rZ tx ty tz-->
										<transform>      -0.00000000       0.00000000      -0.00000000       0.00000000       0.00000000       0.00000000 </transform>
										<!--Whether to show a coordinate frame-->
										<show_axes> false </show_axes>
										<!--Display Pref. 0:Hide 1:Wire 3:Flat 4:Shaded Can be overriden for
										    individual geometries-->
										<display_preference> 4 </display_preference>
									</VisibleObject>
									<body> pelvis </body>
								</PathPoint>
								<PathPoint name="glut_min2_r-P2">
									<location>      -0.00960000      -0.01040000       0.05600000 </location>
									<VisibleObject name="">
										<!--Set of geometry files and associated attributes, allow .vtp, .stl,
										    .obj-->
										<GeometrySet name="">
											<objects/>
											<groups/>
										</GeometrySet>
										<!--Three scale factors for display purposes: scaleX scaleY scaleZ-->
										<scale_factors>       1.00000000       1.00000000       1.00000000 </scale_factors>
										<!--transform relative to owner specified as 3 rotations (rad) followed by
										    3 translations rX rY rZ tx ty tz-->
										<transform>      -0.00000000       0.00000000      -0.00000000       0.00000000       0.00000000       0.00000000 </transform>
										<!--Whether to show a coordinate frame-->
										<show_axes> false </show_axes>
										<!--Display Pref. 0:Hide 1:Wire 3:Flat 4:Shaded Can be overriden for
										    individual geometries-->
										<display_preference> 4 </display_preference>
									</VisibleObject>
									<body> femur_r </body>
								</PathPoint>
							</objects>
							<groups/>
						</PathPointSet>
						<VisibleObject name="">
							<!--Set of geometry files and associated attributes, allow .vtp, .stl,
							    .obj-->
							<GeometrySet name="">
								<objects/>
								<groups/>
							</GeometrySet>
							<!--Three scale factors for display purposes: scaleX scaleY scaleZ-->
							<scale_factors>       1.00000000       1.00000000       1.00000000 </scale_factors>
							<!--transform relative to owner specified as 3 rotations (rad) followed by
							    3 translations rX rY rZ tx ty tz-->
							<transform>      -0.00000000       0.00000000      -0.00000000       0.00000000       0.00000000       0.00000000 </transform>
							<!--Whether to show a coordinate frame-->
							<show_axes> false </show_axes>
							<!--Display Pref. 0:Hide 1:Wire 3:Flat 4:Shaded Can be overriden for
							    individual geometries-->
							<display_preference> 4 </display_preference>
						</VisibleObject>
						<PathWrapSet name="">
							<objects/>
							<groups/>
						</PathWrapSet>
					</GeometryPath>
					<optimal_force>       1.00000000 </optimal_force>
					<!--Maximum isometric force that the fibers can generate-->
					<max_isometric_force>     285.00000000 </max_isometric_force>
					<!--Optimal length of the muscle fibers-->
					<optimal_fiber_length>       0.05600000 </optimal_fiber_length>
					<!--Resting length of the tendon-->
					<tendon_slack_length>       0.02600000 </tendon_slack_length>
					<!--Angle between tendon and fibers at optimal fiber length-->
					<pennation_angle_at_optimal>       0.00000000 </pennation_angle_at_optimal>
					<!--Maximum contraction velocity of the fibers, in optimal fiberlengths
					    per second-->
					<max_contraction_velocity>      10.00000000 </max_contraction_velocity>
					<!--time constant for ramping up of muscle activation-->
					<activation_time_constant>       0.01000000 </activation_time_constant>
					<!--time constant for ramping down of muscle activation-->
					<deactivation_time_constant>       0.04000000 </deactivation_time_constant>
					<!--maximum contraction velocity at full activation in fiber lengths per
					    second-->
					<Vmax>      10.00000000 </Vmax>
					<!--maximum contraction velocity at low activation in fiber lengths per
					    second-->
					<Vmax0>       5.00000000 </Vmax0>
					<!--tendon strain due to maximum isometric muscle force-->
					<FmaxTendonStrain>       0.03300000 </FmaxTendonStrain>
					<!--passive muscle strain due to maximum isometric muscle force-->
					<FmaxMuscleStrain>       0.60000000 </FmaxMuscleStrain>
					<!--shape factor for Gaussian active muscle force-length relationship-->
					<KshapeActive>       0.50000000 </KshapeActive>
					<!--exponential shape factor for passive force-length relationship-->
					<KshapePassive>       4.00000000 </KshapePassive>
					<!--passive damping in the force-velocity relationship-->
					<damping>       0.05000000 </damping>
					<!--force-velocity shape factor-->
					<Af>       0.30000000 </Af>
					<!--maximum normalized lengthening force-->
					<Flen>       1.80000000 </Flen>
				</Thelen2003Muscle>
				<Thelen2003Muscle name="glut_min3_r">
					<isDisabled> false </isDisabled>
					<!--Minimum allowed value for control signal. Used primarily when solving
					    for control values-->
					<min_control>       0.00000000 </min_control>
					<!--Maximum allowed value for control signal. Used primarily when solving
					    for control values-->
					<max_control>       1.00000000 </max_control>
					<GeometryPath name="">
						<PathPointSet name="">
							<objects>
								<PathPoint name="glut_min3_r-P1">
									<location>      -0.08340000      -0.00630000       0.08560000 </location>
									<VisibleObject name="">
										<!--Set of geometry files and associated attributes, allow .vtp, .stl,
										    .obj-->
										<GeometrySet name="">
											<objects/>
											<groups/>
										</GeometrySet>
										<!--Three scale factors for display purposes: scaleX scaleY scaleZ-->
										<scale_factors>       1.00000000       1.00000000       1.00000000 </scale_factors>
										<!--transform relative to owner specified as 3 rotations (rad) followed by
										    3 translations rX rY rZ tx ty tz-->
										<transform>      -0.00000000       0.00000000      -0.00000000       0.00000000       0.00000000       0.00000000 </transform>
										<!--Whether to show a coordinate frame-->
										<show_axes> false </show_axes>
										<!--Display Pref. 0:Hide 1:Wire 3:Flat 4:Shaded Can be overriden for
										    individual geometries-->
										<display_preference> 4 </display_preference>
									</VisibleObject>
									<body> pelvis </body>
								</PathPoint>
								<PathPoint name="glut_min3_r-P2">
									<location>      -0.01350000      -0.00830000       0.05500000 </location>
									<VisibleObject name="">
										<!--Set of geometry files and associated attributes, allow .vtp, .stl,
										    .obj-->
										<GeometrySet name="">
											<objects/>
											<groups/>
										</GeometrySet>
										<!--Three scale factors for display purposes: scaleX scaleY scaleZ-->
										<scale_factors>       1.00000000       1.00000000       1.00000000 </scale_factors>
										<!--transform relative to owner specified as 3 rotations (rad) followed by
										    3 translations rX rY rZ tx ty tz-->
										<transform>      -0.00000000       0.00000000      -0.00000000       0.00000000       0.00000000       0.00000000 </transform>
										<!--Whether to show a coordinate frame-->
										<show_axes> false </show_axes>
										<!--Display Pref. 0:Hide 1:Wire 3:Flat 4:Shaded Can be overriden for
										    individual geometries-->
										<display_preference> 4 </display_preference>
									</VisibleObject>
									<body> femur_r </body>
								</PathPoint>
							</objects>
							<groups/>
						</PathPointSet>
						<VisibleObject name="">
							<!--Set of geometry files and associated attributes, allow .vtp, .stl,
							    .obj-->
							<GeometrySet name="">
								<objects/>
								<groups/>
							</GeometrySet>
							<!--Three scale factors for display purposes: scaleX scaleY scaleZ-->
							<scale_factors>       1.00000000       1.00000000       1.00000000 </scale_factors>
							<!--transform relative to owner specified as 3 rotations (rad) followed by
							    3 translations rX rY rZ tx ty tz-->
							<transform>      -0.00000000       0.00000000      -0.00000000       0.00000000       0.00000000       0.00000000 </transform>
							<!--Whether to show a coordinate frame-->
							<show_axes> false </show_axes>
							<!--Display Pref. 0:Hide 1:Wire 3:Flat 4:Shaded Can be overriden for
							    individual geometries-->
							<display_preference> 4 </display_preference>
						</VisibleObject>
						<PathWrapSet name="">
							<objects/>
							<groups/>
						</PathWrapSet>
					</GeometryPath>
					<optimal_force>       1.00000000 </optimal_force>
					<!--Maximum isometric force that the fibers can generate-->
					<max_isometric_force>     323.00000000 </max_isometric_force>
					<!--Optimal length of the muscle fibers-->
					<optimal_fiber_length>       0.03800000 </optimal_fiber_length>
					<!--Resting length of the tendon-->
					<tendon_slack_length>       0.05100000 </tendon_slack_length>
					<!--Angle between tendon and fibers at optimal fiber length-->
					<pennation_angle_at_optimal>       0.01745329 </pennation_angle_at_optimal>
					<!--Maximum contraction velocity of the fibers, in optimal fiberlengths
					    per second-->
					<max_contraction_velocity>      10.00000000 </max_contraction_velocity>
					<!--time constant for ramping up of muscle activation-->
					<activation_time_constant>       0.01000000 </activation_time_constant>
					<!--time constant for ramping down of muscle activation-->
					<deactivation_time_constant>       0.04000000 </deactivation_time_constant>
					<!--maximum contraction velocity at full activation in fiber lengths per
					    second-->
					<Vmax>      10.00000000 </Vmax>
					<!--maximum contraction velocity at low activation in fiber lengths per
					    second-->
					<Vmax0>       5.00000000 </Vmax0>
					<!--tendon strain due to maximum isometric muscle force-->
					<FmaxTendonStrain>       0.03300000 </FmaxTendonStrain>
					<!--passive muscle strain due to maximum isometric muscle force-->
					<FmaxMuscleStrain>       0.60000000 </FmaxMuscleStrain>
					<!--shape factor for Gaussian active muscle force-length relationship-->
					<KshapeActive>       0.50000000 </KshapeActive>
					<!--exponential shape factor for passive force-length relationship-->
					<KshapePassive>       4.00000000 </KshapePassive>
					<!--passive damping in the force-velocity relationship-->
					<damping>       0.05000000 </damping>
					<!--force-velocity shape factor-->
					<Af>       0.30000000 </Af>
					<!--maximum normalized lengthening force-->
					<Flen>       1.80000000 </Flen>
				</Thelen2003Muscle>
				<Thelen2003Muscle name="semimem_r">
					<isDisabled> false </isDisabled>
					<!--Minimum allowed value for control signal. Used primarily when solving
					    for control values-->
					<min_control>       0.00000000 </min_control>
					<!--Maximum allowed value for control signal. Used primarily when solving
					    for control values-->
					<max_control>       1.00000000 </max_control>
					<GeometryPath name="">
						<PathPointSet name="">
							<objects>
								<PathPoint name="semimem_r-P1">
									<location>      -0.11920000      -0.09747000       0.07151000 </location>
									<VisibleObject name="">
										<!--Set of geometry files and associated attributes, allow .vtp, .stl,
										    .obj-->
										<GeometrySet name="">
											<objects/>
											<groups/>
										</GeometrySet>
										<!--Three scale factors for display purposes: scaleX scaleY scaleZ-->
										<scale_factors>       1.00000000       1.00000000       1.00000000 </scale_factors>
										<!--transform relative to owner specified as 3 rotations (rad) followed by
										    3 translations rX rY rZ tx ty tz-->
										<transform>      -0.00000000       0.00000000      -0.00000000       0.00000000       0.00000000       0.00000000 </transform>
										<!--Whether to show a coordinate frame-->
										<show_axes> false </show_axes>
										<!--Display Pref. 0:Hide 1:Wire 3:Flat 4:Shaded Can be overriden for
										    individual geometries-->
										<display_preference> 4 </display_preference>
									</VisibleObject>
									<body> pelvis </body>
								</PathPoint>
								<ConditionalPathPoint name="semimem_r-P2">
									<location>      -0.03480000      -0.03519000      -0.01891000 </location>
									<VisibleObject name="">
										<!--Set of geometry files and associated attributes, allow .vtp, .stl,
										    .obj-->
										<GeometrySet name="">
											<objects/>
											<groups/>
										</GeometrySet>
										<!--Three scale factors for display purposes: scaleX scaleY scaleZ-->
										<scale_factors>       1.00000000       1.00000000       1.00000000 </scale_factors>
										<!--transform relative to owner specified as 3 rotations (rad) followed by
										    3 translations rX rY rZ tx ty tz-->
										<transform>      -0.00000000       0.00000000      -0.00000000       0.00000000       0.00000000       0.00000000 </transform>
										<!--Whether to show a coordinate frame-->
										<show_axes> false </show_axes>
										<!--Display Pref. 0:Hide 1:Wire 3:Flat 4:Shaded Can be overriden for
										    individual geometries-->
										<display_preference> 4 </display_preference>
									</VisibleObject>
									<body> tibia_r </body>
									<range>      -0.55850536       0.17453293 </range>
									<coordinate> knee_angle_r </coordinate>
								</ConditionalPathPoint>
								<PathPoint name="semimem_r-P3">
									<location>      -0.02700000      -0.04771000      -0.01957000 </location>
									<VisibleObject name="">
										<!--Set of geometry files and associated attributes, allow .vtp, .stl,
										    .obj-->
										<GeometrySet name="">
											<objects/>
											<groups/>
										</GeometrySet>
										<!--Three scale factors for display purposes: scaleX scaleY scaleZ-->
										<scale_factors>       1.00000000       1.00000000       1.00000000 </scale_factors>
										<!--transform relative to owner specified as 3 rotations (rad) followed by
										    3 translations rX rY rZ tx ty tz-->
										<transform>      -0.00000000       0.00000000      -0.00000000       0.00000000       0.00000000       0.00000000 </transform>
										<!--Whether to show a coordinate frame-->
										<show_axes> false </show_axes>
										<!--Display Pref. 0:Hide 1:Wire 3:Flat 4:Shaded Can be overriden for
										    individual geometries-->
										<display_preference> 4 </display_preference>
									</VisibleObject>
									<body> tibia_r </body>
								</PathPoint>
							</objects>
							<groups/>
						</PathPointSet>
						<VisibleObject name="">
							<!--Set of geometry files and associated attributes, allow .vtp, .stl,
							    .obj-->
							<GeometrySet name="">
								<objects/>
								<groups/>
							</GeometrySet>
							<!--Three scale factors for display purposes: scaleX scaleY scaleZ-->
							<scale_factors>       1.00000000       1.00000000       1.00000000 </scale_factors>
							<!--transform relative to owner specified as 3 rotations (rad) followed by
							    3 translations rX rY rZ tx ty tz-->
							<transform>      -0.00000000       0.00000000      -0.00000000       0.00000000       0.00000000       0.00000000 </transform>
							<!--Whether to show a coordinate frame-->
							<show_axes> false </show_axes>
							<!--Display Pref. 0:Hide 1:Wire 3:Flat 4:Shaded Can be overriden for
							    individual geometries-->
							<display_preference> 4 </display_preference>
						</VisibleObject>
						<PathWrapSet name="">
							<objects/>
							<groups/>
						</PathWrapSet>
					</GeometryPath>
					<optimal_force>       1.00000000 </optimal_force>
					<!--Maximum isometric force that the fibers can generate-->
					<max_isometric_force>    1288.00000000 </max_isometric_force>
					<!--Optimal length of the muscle fibers-->
					<optimal_fiber_length>       0.08000000 </optimal_fiber_length>
					<!--Resting length of the tendon-->
					<tendon_slack_length>       0.35900000 </tendon_slack_length>
					<!--Angle between tendon and fibers at optimal fiber length-->
					<pennation_angle_at_optimal>       0.26179939 </pennation_angle_at_optimal>
					<!--Maximum contraction velocity of the fibers, in optimal fiberlengths
					    per second-->
					<max_contraction_velocity>      10.00000000 </max_contraction_velocity>
					<!--time constant for ramping up of muscle activation-->
					<activation_time_constant>       0.01000000 </activation_time_constant>
					<!--time constant for ramping down of muscle activation-->
					<deactivation_time_constant>       0.04000000 </deactivation_time_constant>
					<!--maximum contraction velocity at full activation in fiber lengths per
					    second-->
					<Vmax>      10.00000000 </Vmax>
					<!--maximum contraction velocity at low activation in fiber lengths per
					    second-->
					<Vmax0>       5.00000000 </Vmax0>
					<!--tendon strain due to maximum isometric muscle force-->
					<FmaxTendonStrain>       0.03300000 </FmaxTendonStrain>
					<!--passive muscle strain due to maximum isometric muscle force-->
					<FmaxMuscleStrain>       0.60000000 </FmaxMuscleStrain>
					<!--shape factor for Gaussian active muscle force-length relationship-->
					<KshapeActive>       0.50000000 </KshapeActive>
					<!--exponential shape factor for passive force-length relationship-->
					<KshapePassive>       4.00000000 </KshapePassive>
					<!--passive damping in the force-velocity relationship-->
					<damping>       0.05000000 </damping>
					<!--force-velocity shape factor-->
					<Af>       0.30000000 </Af>
					<!--maximum normalized lengthening force-->
					<Flen>       1.80000000 </Flen>
				</Thelen2003Muscle>
				<Thelen2003Muscle name="semiten_r">
					<isDisabled> false </isDisabled>
					<!--Minimum allowed value for control signal. Used primarily when solving
					    for control values-->
					<min_control>       0.00000000 </min_control>
					<!--Maximum allowed value for control signal. Used primarily when solving
					    for control values-->
					<max_control>       1.00000000 </max_control>
					<GeometryPath name="">
						<PathPointSet name="">
							<objects>
								<PathPoint name="semiten_r-P1">
									<location>      -0.12635000      -0.10988000       0.06039000 </location>
									<VisibleObject name="">
										<!--Set of geometry files and associated attributes, allow .vtp, .stl,
										    .obj-->
										<GeometrySet name="">
											<objects/>
											<groups/>
										</GeometrySet>
										<!--Three scale factors for display purposes: scaleX scaleY scaleZ-->
										<scale_factors>       1.00000000       1.00000000       1.00000000 </scale_factors>
										<!--transform relative to owner specified as 3 rotations (rad) followed by
										    3 translations rX rY rZ tx ty tz-->
										<transform>      -0.00000000       0.00000000      -0.00000000       0.00000000       0.00000000       0.00000000 </transform>
										<!--Whether to show a coordinate frame-->
										<show_axes> false </show_axes>
										<!--Display Pref. 0:Hide 1:Wire 3:Flat 4:Shaded Can be overriden for
										    individual geometries-->
										<display_preference> 4 </display_preference>
									</VisibleObject>
									<body> pelvis </body>
								</PathPoint>
								<ConditionalPathPoint name="semiten_r-P2">
									<location>      -0.04203000      -0.02859000      -0.02277000 </location>
									<VisibleObject name="">
										<!--Set of geometry files and associated attributes, allow .vtp, .stl,
										    .obj-->
										<GeometrySet name="">
											<objects/>
											<groups/>
										</GeometrySet>
										<!--Three scale factors for display purposes: scaleX scaleY scaleZ-->
										<scale_factors>       1.00000000       1.00000000       1.00000000 </scale_factors>
										<!--transform relative to owner specified as 3 rotations (rad) followed by
										    3 translations rX rY rZ tx ty tz-->
										<transform>      -0.00000000       0.00000000      -0.00000000       0.00000000       0.00000000       0.00000000 </transform>
										<!--Whether to show a coordinate frame-->
										<show_axes> false </show_axes>
										<!--Display Pref. 0:Hide 1:Wire 3:Flat 4:Shaded Can be overriden for
										    individual geometries-->
										<display_preference> 4 </display_preference>
									</VisibleObject>
									<body> tibia_r </body>
									<range>      -0.33161256       0.17453293 </range>
									<coordinate> knee_angle_r </coordinate>
								</ConditionalPathPoint>
								<PathPoint name="semiten_r-P3">
									<location>      -0.03322000      -0.05282000      -0.02288000 </location>
									<VisibleObject name="">
										<!--Set of geometry files and associated attributes, allow .vtp, .stl,
										    .obj-->
										<GeometrySet name="">
											<objects/>
											<groups/>
										</GeometrySet>
										<!--Three scale factors for display purposes: scaleX scaleY scaleZ-->
										<scale_factors>       1.00000000       1.00000000       1.00000000 </scale_factors>
										<!--transform relative to owner specified as 3 rotations (rad) followed by
										    3 translations rX rY rZ tx ty tz-->
										<transform>      -0.00000000       0.00000000      -0.00000000       0.00000000       0.00000000       0.00000000 </transform>
										<!--Whether to show a coordinate frame-->
										<show_axes> false </show_axes>
										<!--Display Pref. 0:Hide 1:Wire 3:Flat 4:Shaded Can be overriden for
										    individual geometries-->
										<display_preference> 4 </display_preference>
									</VisibleObject>
									<body> tibia_r </body>
								</PathPoint>
								<PathPoint name="semiten_r-P4">
									<location>      -0.01130000      -0.07460000      -0.02450000 </location>
									<VisibleObject name="">
										<!--Set of geometry files and associated attributes, allow .vtp, .stl,
										    .obj-->
										<GeometrySet name="">
											<objects/>
											<groups/>
										</GeometrySet>
										<!--Three scale factors for display purposes: scaleX scaleY scaleZ-->
										<scale_factors>       1.00000000       1.00000000       1.00000000 </scale_factors>
										<!--transform relative to owner specified as 3 rotations (rad) followed by
										    3 translations rX rY rZ tx ty tz-->
										<transform>      -0.00000000       0.00000000      -0.00000000       0.00000000       0.00000000       0.00000000 </transform>
										<!--Whether to show a coordinate frame-->
										<show_axes> false </show_axes>
										<!--Display Pref. 0:Hide 1:Wire 3:Flat 4:Shaded Can be overriden for
										    individual geometries-->
										<display_preference> 4 </display_preference>
									</VisibleObject>
									<body> tibia_r </body>
								</PathPoint>
								<PathPoint name="semiten_r-P5">
									<location>       0.00270000      -0.09560000      -0.01930000 </location>
									<VisibleObject name="">
										<!--Set of geometry files and associated attributes, allow .vtp, .stl,
										    .obj-->
										<GeometrySet name="">
											<objects/>
											<groups/>
										</GeometrySet>
										<!--Three scale factors for display purposes: scaleX scaleY scaleZ-->
										<scale_factors>       1.00000000       1.00000000       1.00000000 </scale_factors>
										<!--transform relative to owner specified as 3 rotations (rad) followed by
										    3 translations rX rY rZ tx ty tz-->
										<transform>      -0.00000000       0.00000000      -0.00000000       0.00000000       0.00000000       0.00000000 </transform>
										<!--Whether to show a coordinate frame-->
										<show_axes> false </show_axes>
										<!--Display Pref. 0:Hide 1:Wire 3:Flat 4:Shaded Can be overriden for
										    individual geometries-->
										<display_preference> 4 </display_preference>
									</VisibleObject>
									<body> tibia_r </body>
								</PathPoint>
							</objects>
							<groups/>
						</PathPointSet>
						<VisibleObject name="">
							<!--Set of geometry files and associated attributes, allow .vtp, .stl,
							    .obj-->
							<GeometrySet name="">
								<objects/>
								<groups/>
							</GeometrySet>
							<!--Three scale factors for display purposes: scaleX scaleY scaleZ-->
							<scale_factors>       1.00000000       1.00000000       1.00000000 </scale_factors>
							<!--transform relative to owner specified as 3 rotations (rad) followed by
							    3 translations rX rY rZ tx ty tz-->
							<transform>      -0.00000000       0.00000000      -0.00000000       0.00000000       0.00000000       0.00000000 </transform>
							<!--Whether to show a coordinate frame-->
							<show_axes> false </show_axes>
							<!--Display Pref. 0:Hide 1:Wire 3:Flat 4:Shaded Can be overriden for
							    individual geometries-->
							<display_preference> 4 </display_preference>
						</VisibleObject>
						<PathWrapSet name="">
							<objects/>
							<groups/>
						</PathWrapSet>
					</GeometryPath>
					<optimal_force>       1.00000000 </optimal_force>
					<!--Maximum isometric force that the fibers can generate-->
					<max_isometric_force>     410.00000000 </max_isometric_force>
					<!--Optimal length of the muscle fibers-->
					<optimal_fiber_length>       0.20100000 </optimal_fiber_length>
					<!--Resting length of the tendon-->
					<tendon_slack_length>       0.25550000 </tendon_slack_length>
					<!--Angle between tendon and fibers at optimal fiber length-->
					<pennation_angle_at_optimal>       0.08726646 </pennation_angle_at_optimal>
					<!--Maximum contraction velocity of the fibers, in optimal fiberlengths
					    per second-->
					<max_contraction_velocity>      10.00000000 </max_contraction_velocity>
					<!--time constant for ramping up of muscle activation-->
					<activation_time_constant>       0.01000000 </activation_time_constant>
					<!--time constant for ramping down of muscle activation-->
					<deactivation_time_constant>       0.04000000 </deactivation_time_constant>
					<!--maximum contraction velocity at full activation in fiber lengths per
					    second-->
					<Vmax>      10.00000000 </Vmax>
					<!--maximum contraction velocity at low activation in fiber lengths per
					    second-->
					<Vmax0>       5.00000000 </Vmax0>
					<!--tendon strain due to maximum isometric muscle force-->
					<FmaxTendonStrain>       0.03300000 </FmaxTendonStrain>
					<!--passive muscle strain due to maximum isometric muscle force-->
					<FmaxMuscleStrain>       0.60000000 </FmaxMuscleStrain>
					<!--shape factor for Gaussian active muscle force-length relationship-->
					<KshapeActive>       0.50000000 </KshapeActive>
					<!--exponential shape factor for passive force-length relationship-->
					<KshapePassive>       4.00000000 </KshapePassive>
					<!--passive damping in the force-velocity relationship-->
					<damping>       0.05000000 </damping>
					<!--force-velocity shape factor-->
					<Af>       0.30000000 </Af>
					<!--maximum normalized lengthening force-->
					<Flen>       1.80000000 </Flen>
				</Thelen2003Muscle>
				<Thelen2003Muscle name="bifemlh_r">
					<isDisabled> false </isDisabled>
					<!--Minimum allowed value for control signal. Used primarily when solving
					    for control values-->
					<min_control>       0.00000000 </min_control>
					<!--Maximum allowed value for control signal. Used primarily when solving
					    for control values-->
					<max_control>       1.00000000 </max_control>
					<GeometryPath name="">
						<PathPointSet name="">
							<objects>
								<PathPoint name="bifemlh_r-P1">
									<location>      -0.12596000      -0.10257000       0.06944000 </location>
									<VisibleObject name="">
										<!--Set of geometry files and associated attributes, allow .vtp, .stl,
										    .obj-->
										<GeometrySet name="">
											<objects/>
											<groups/>
										</GeometrySet>
										<!--Three scale factors for display purposes: scaleX scaleY scaleZ-->
										<scale_factors>       1.00000000       1.00000000       1.00000000 </scale_factors>
										<!--transform relative to owner specified as 3 rotations (rad) followed by
										    3 translations rX rY rZ tx ty tz-->
										<transform>      -0.00000000       0.00000000      -0.00000000       0.00000000       0.00000000       0.00000000 </transform>
										<!--Whether to show a coordinate frame-->
										<show_axes> false </show_axes>
										<!--Display Pref. 0:Hide 1:Wire 3:Flat 4:Shaded Can be overriden for
										    individual geometries-->
										<display_preference> 4 </display_preference>
									</VisibleObject>
									<body> pelvis </body>
								</PathPoint>
								<PathPoint name="bifemlh_r-P2">
									<location>      -0.03010000      -0.03600000       0.02943000 </location>
									<VisibleObject name="">
										<!--Set of geometry files and associated attributes, allow .vtp, .stl,
										    .obj-->
										<GeometrySet name="">
											<objects/>
											<groups/>
										</GeometrySet>
										<!--Three scale factors for display purposes: scaleX scaleY scaleZ-->
										<scale_factors>       1.00000000       1.00000000       1.00000000 </scale_factors>
										<!--transform relative to owner specified as 3 rotations (rad) followed by
										    3 translations rX rY rZ tx ty tz-->
										<transform>      -0.00000000       0.00000000      -0.00000000       0.00000000       0.00000000       0.00000000 </transform>
										<!--Whether to show a coordinate frame-->
										<show_axes> false </show_axes>
										<!--Display Pref. 0:Hide 1:Wire 3:Flat 4:Shaded Can be overriden for
										    individual geometries-->
										<display_preference> 4 </display_preference>
									</VisibleObject>
									<body> tibia_r </body>
								</PathPoint>
								<PathPoint name="bifemlh_r-P3">
									<location>      -0.02340000      -0.05630000       0.03430000 </location>
									<VisibleObject name="">
										<!--Set of geometry files and associated attributes, allow .vtp, .stl,
										    .obj-->
										<GeometrySet name="">
											<objects/>
											<groups/>
										</GeometrySet>
										<!--Three scale factors for display purposes: scaleX scaleY scaleZ-->
										<scale_factors>       1.00000000       1.00000000       1.00000000 </scale_factors>
										<!--transform relative to owner specified as 3 rotations (rad) followed by
										    3 translations rX rY rZ tx ty tz-->
										<transform>      -0.00000000       0.00000000      -0.00000000       0.00000000       0.00000000       0.00000000 </transform>
										<!--Whether to show a coordinate frame-->
										<show_axes> false </show_axes>
										<!--Display Pref. 0:Hide 1:Wire 3:Flat 4:Shaded Can be overriden for
										    individual geometries-->
										<display_preference> 4 </display_preference>
									</VisibleObject>
									<body> tibia_r </body>
								</PathPoint>
							</objects>
							<groups/>
						</PathPointSet>
						<VisibleObject name="">
							<!--Set of geometry files and associated attributes, allow .vtp, .stl,
							    .obj-->
							<GeometrySet name="">
								<objects/>
								<groups/>
							</GeometrySet>
							<!--Three scale factors for display purposes: scaleX scaleY scaleZ-->
							<scale_factors>       1.00000000       1.00000000       1.00000000 </scale_factors>
							<!--transform relative to owner specified as 3 rotations (rad) followed by
							    3 translations rX rY rZ tx ty tz-->
							<transform>      -0.00000000       0.00000000      -0.00000000       0.00000000       0.00000000       0.00000000 </transform>
							<!--Whether to show a coordinate frame-->
							<show_axes> false </show_axes>
							<!--Display Pref. 0:Hide 1:Wire 3:Flat 4:Shaded Can be overriden for
							    individual geometries-->
							<display_preference> 4 </display_preference>
						</VisibleObject>
						<PathWrapSet name="">
							<objects/>
							<groups/>
						</PathWrapSet>
					</GeometryPath>
					<optimal_force>       1.00000000 </optimal_force>
					<!--Maximum isometric force that the fibers can generate-->
					<max_isometric_force>     896.00000000 </max_isometric_force>
					<!--Optimal length of the muscle fibers-->
					<optimal_fiber_length>       0.10900000 </optimal_fiber_length>
					<!--Resting length of the tendon-->
					<tendon_slack_length>       0.32600000 </tendon_slack_length>
					<!--Angle between tendon and fibers at optimal fiber length-->
					<pennation_angle_at_optimal>       0.00000000 </pennation_angle_at_optimal>
					<!--Maximum contraction velocity of the fibers, in optimal fiberlengths
					    per second-->
					<max_contraction_velocity>      10.00000000 </max_contraction_velocity>
					<!--time constant for ramping up of muscle activation-->
					<activation_time_constant>       0.01000000 </activation_time_constant>
					<!--time constant for ramping down of muscle activation-->
					<deactivation_time_constant>       0.04000000 </deactivation_time_constant>
					<!--maximum contraction velocity at full activation in fiber lengths per
					    second-->
					<Vmax>      10.00000000 </Vmax>
					<!--maximum contraction velocity at low activation in fiber lengths per
					    second-->
					<Vmax0>       5.00000000 </Vmax0>
					<!--tendon strain due to maximum isometric muscle force-->
					<FmaxTendonStrain>       0.03300000 </FmaxTendonStrain>
					<!--passive muscle strain due to maximum isometric muscle force-->
					<FmaxMuscleStrain>       0.60000000 </FmaxMuscleStrain>
					<!--shape factor for Gaussian active muscle force-length relationship-->
					<KshapeActive>       0.50000000 </KshapeActive>
					<!--exponential shape factor for passive force-length relationship-->
					<KshapePassive>       4.00000000 </KshapePassive>
					<!--passive damping in the force-velocity relationship-->
					<damping>       0.05000000 </damping>
					<!--force-velocity shape factor-->
					<Af>       0.30000000 </Af>
					<!--maximum normalized lengthening force-->
					<Flen>       1.80000000 </Flen>
				</Thelen2003Muscle>
				<Thelen2003Muscle name="bifemsh_r">
					<isDisabled> false </isDisabled>
					<!--Minimum allowed value for control signal. Used primarily when solving
					    for control values-->
					<min_control>       0.00000000 </min_control>
					<!--Maximum allowed value for control signal. Used primarily when solving
					    for control values-->
					<max_control>       1.00000000 </max_control>
					<GeometryPath name="">
						<PathPointSet name="">
							<objects>
								<PathPoint name="bifemsh_r-P1">
									<location>       0.00500000      -0.21110000       0.02340000 </location>
									<VisibleObject name="">
										<!--Set of geometry files and associated attributes, allow .vtp, .stl,
										    .obj-->
										<GeometrySet name="">
											<objects/>
											<groups/>
										</GeometrySet>
										<!--Three scale factors for display purposes: scaleX scaleY scaleZ-->
										<scale_factors>       1.00000000       1.00000000       1.00000000 </scale_factors>
										<!--transform relative to owner specified as 3 rotations (rad) followed by
										    3 translations rX rY rZ tx ty tz-->
										<transform>      -0.00000000       0.00000000      -0.00000000       0.00000000       0.00000000       0.00000000 </transform>
										<!--Whether to show a coordinate frame-->
										<show_axes> false </show_axes>
										<!--Display Pref. 0:Hide 1:Wire 3:Flat 4:Shaded Can be overriden for
										    individual geometries-->
										<display_preference> 4 </display_preference>
									</VisibleObject>
									<body> femur_r </body>
								</PathPoint>
								<PathPoint name="bifemsh_r-P2">
									<location>      -0.03010000      -0.03600000       0.02943000 </location>
									<VisibleObject name="">
										<!--Set of geometry files and associated attributes, allow .vtp, .stl,
										    .obj-->
										<GeometrySet name="">
											<objects/>
											<groups/>
										</GeometrySet>
										<!--Three scale factors for display purposes: scaleX scaleY scaleZ-->
										<scale_factors>       1.00000000       1.00000000       1.00000000 </scale_factors>
										<!--transform relative to owner specified as 3 rotations (rad) followed by
										    3 translations rX rY rZ tx ty tz-->
										<transform>      -0.00000000       0.00000000      -0.00000000       0.00000000       0.00000000       0.00000000 </transform>
										<!--Whether to show a coordinate frame-->
										<show_axes> false </show_axes>
										<!--Display Pref. 0:Hide 1:Wire 3:Flat 4:Shaded Can be overriden for
										    individual geometries-->
										<display_preference> 4 </display_preference>
									</VisibleObject>
									<body> tibia_r </body>
								</PathPoint>
								<PathPoint name="bifemsh_r-P3">
									<location>      -0.02340000      -0.05630000       0.03430000 </location>
									<VisibleObject name="">
										<!--Set of geometry files and associated attributes, allow .vtp, .stl,
										    .obj-->
										<GeometrySet name="">
											<objects/>
											<groups/>
										</GeometrySet>
										<!--Three scale factors for display purposes: scaleX scaleY scaleZ-->
										<scale_factors>       1.00000000       1.00000000       1.00000000 </scale_factors>
										<!--transform relative to owner specified as 3 rotations (rad) followed by
										    3 translations rX rY rZ tx ty tz-->
										<transform>      -0.00000000       0.00000000      -0.00000000       0.00000000       0.00000000       0.00000000 </transform>
										<!--Whether to show a coordinate frame-->
										<show_axes> false </show_axes>
										<!--Display Pref. 0:Hide 1:Wire 3:Flat 4:Shaded Can be overriden for
										    individual geometries-->
										<display_preference> 4 </display_preference>
									</VisibleObject>
									<body> tibia_r </body>
								</PathPoint>
							</objects>
							<groups/>
						</PathPointSet>
						<VisibleObject name="">
							<!--Set of geometry files and associated attributes, allow .vtp, .stl,
							    .obj-->
							<GeometrySet name="">
								<objects/>
								<groups/>
							</GeometrySet>
							<!--Three scale factors for display purposes: scaleX scaleY scaleZ-->
							<scale_factors>       1.00000000       1.00000000       1.00000000 </scale_factors>
							<!--transform relative to owner specified as 3 rotations (rad) followed by
							    3 translations rX rY rZ tx ty tz-->
							<transform>      -0.00000000       0.00000000      -0.00000000       0.00000000       0.00000000       0.00000000 </transform>
							<!--Whether to show a coordinate frame-->
							<show_axes> false </show_axes>
							<!--Display Pref. 0:Hide 1:Wire 3:Flat 4:Shaded Can be overriden for
							    individual geometries-->
							<display_preference> 4 </display_preference>
						</VisibleObject>
						<PathWrapSet name="">
							<objects/>
							<groups/>
						</PathWrapSet>
					</GeometryPath>
					<optimal_force>       1.00000000 </optimal_force>
					<!--Maximum isometric force that the fibers can generate-->
					<max_isometric_force>     804.00000000 </max_isometric_force>
					<!--Optimal length of the muscle fibers-->
					<optimal_fiber_length>       0.17300000 </optimal_fiber_length>
					<!--Resting length of the tendon-->
					<tendon_slack_length>       0.08900000 </tendon_slack_length>
					<!--Angle between tendon and fibers at optimal fiber length-->
					<pennation_angle_at_optimal>       0.40142573 </pennation_angle_at_optimal>
					<!--Maximum contraction velocity of the fibers, in optimal fiberlengths
					    per second-->
					<max_contraction_velocity>      10.00000000 </max_contraction_velocity>
					<!--time constant for ramping up of muscle activation-->
					<activation_time_constant>       0.01000000 </activation_time_constant>
					<!--time constant for ramping down of muscle activation-->
					<deactivation_time_constant>       0.04000000 </deactivation_time_constant>
					<!--maximum contraction velocity at full activation in fiber lengths per
					    second-->
					<Vmax>      10.00000000 </Vmax>
					<!--maximum contraction velocity at low activation in fiber lengths per
					    second-->
					<Vmax0>       5.00000000 </Vmax0>
					<!--tendon strain due to maximum isometric muscle force-->
					<FmaxTendonStrain>       0.03300000 </FmaxTendonStrain>
					<!--passive muscle strain due to maximum isometric muscle force-->
					<FmaxMuscleStrain>       0.60000000 </FmaxMuscleStrain>
					<!--shape factor for Gaussian active muscle force-length relationship-->
					<KshapeActive>       0.50000000 </KshapeActive>
					<!--exponential shape factor for passive force-length relationship-->
					<KshapePassive>       4.00000000 </KshapePassive>
					<!--passive damping in the force-velocity relationship-->
					<damping>       0.05000000 </damping>
					<!--force-velocity shape factor-->
					<Af>       0.30000000 </Af>
					<!--maximum normalized lengthening force-->
					<Flen>       1.80000000 </Flen>
				</Thelen2003Muscle>
				<Thelen2003Muscle name="sar_r">
					<isDisabled> false </isDisabled>
					<!--Minimum allowed value for control signal. Used primarily when solving
					    for control values-->
					<min_control>       0.00000000 </min_control>
					<!--Maximum allowed value for control signal. Used primarily when solving
					    for control values-->
					<max_control>       1.00000000 </max_control>
					<GeometryPath name="">
						<PathPointSet name="">
							<objects>
								<PathPoint name="sar_r-P1">
									<location>      -0.01530000      -0.00130000       0.12420000 </location>
									<VisibleObject name="">
										<!--Set of geometry files and associated attributes, allow .vtp, .stl,
										    .obj-->
										<GeometrySet name="">
											<objects/>
											<groups/>
										</GeometrySet>
										<!--Three scale factors for display purposes: scaleX scaleY scaleZ-->
										<scale_factors>       1.00000000       1.00000000       1.00000000 </scale_factors>
										<!--transform relative to owner specified as 3 rotations (rad) followed by
										    3 translations rX rY rZ tx ty tz-->
										<transform>      -0.00000000       0.00000000      -0.00000000       0.00000000       0.00000000       0.00000000 </transform>
										<!--Whether to show a coordinate frame-->
										<show_axes> false </show_axes>
										<!--Display Pref. 0:Hide 1:Wire 3:Flat 4:Shaded Can be overriden for
										    individual geometries-->
										<display_preference> 4 </display_preference>
									</VisibleObject>
									<body> pelvis </body>
								</PathPoint>
								<PathPoint name="sar_r-P2">
									<location>      -0.00300000      -0.35680000      -0.04210000 </location>
									<VisibleObject name="">
										<!--Set of geometry files and associated attributes, allow .vtp, .stl,
										    .obj-->
										<GeometrySet name="">
											<objects/>
											<groups/>
										</GeometrySet>
										<!--Three scale factors for display purposes: scaleX scaleY scaleZ-->
										<scale_factors>       1.00000000       1.00000000       1.00000000 </scale_factors>
										<!--transform relative to owner specified as 3 rotations (rad) followed by
										    3 translations rX rY rZ tx ty tz-->
										<transform>      -0.00000000       0.00000000      -0.00000000       0.00000000       0.00000000       0.00000000 </transform>
										<!--Whether to show a coordinate frame-->
										<show_axes> false </show_axes>
										<!--Display Pref. 0:Hide 1:Wire 3:Flat 4:Shaded Can be overriden for
										    individual geometries-->
										<display_preference> 4 </display_preference>
									</VisibleObject>
									<body> femur_r </body>
								</PathPoint>
								<PathPoint name="sar_r-P3">
									<location>      -0.00560000      -0.04190000      -0.03990000 </location>
									<VisibleObject name="">
										<!--Set of geometry files and associated attributes, allow .vtp, .stl,
										    .obj-->
										<GeometrySet name="">
											<objects/>
											<groups/>
										</GeometrySet>
										<!--Three scale factors for display purposes: scaleX scaleY scaleZ-->
										<scale_factors>       1.00000000       1.00000000       1.00000000 </scale_factors>
										<!--transform relative to owner specified as 3 rotations (rad) followed by
										    3 translations rX rY rZ tx ty tz-->
										<transform>      -0.00000000       0.00000000      -0.00000000       0.00000000       0.00000000       0.00000000 </transform>
										<!--Whether to show a coordinate frame-->
										<show_axes> false </show_axes>
										<!--Display Pref. 0:Hide 1:Wire 3:Flat 4:Shaded Can be overriden for
										    individual geometries-->
										<display_preference> 4 </display_preference>
									</VisibleObject>
									<body> tibia_r </body>
								</PathPoint>
								<PathPoint name="sar_r-P4">
									<location>       0.00600000      -0.05890000      -0.03830000 </location>
									<VisibleObject name="">
										<!--Set of geometry files and associated attributes, allow .vtp, .stl,
										    .obj-->
										<GeometrySet name="">
											<objects/>
											<groups/>
										</GeometrySet>
										<!--Three scale factors for display purposes: scaleX scaleY scaleZ-->
										<scale_factors>       1.00000000       1.00000000       1.00000000 </scale_factors>
										<!--transform relative to owner specified as 3 rotations (rad) followed by
										    3 translations rX rY rZ tx ty tz-->
										<transform>      -0.00000000       0.00000000      -0.00000000       0.00000000       0.00000000       0.00000000 </transform>
										<!--Whether to show a coordinate frame-->
										<show_axes> false </show_axes>
										<!--Display Pref. 0:Hide 1:Wire 3:Flat 4:Shaded Can be overriden for
										    individual geometries-->
										<display_preference> 4 </display_preference>
									</VisibleObject>
									<body> tibia_r </body>
								</PathPoint>
								<PathPoint name="sar_r-P5">
									<location>       0.02430000      -0.08400000      -0.02520000 </location>
									<VisibleObject name="">
										<!--Set of geometry files and associated attributes, allow .vtp, .stl,
										    .obj-->
										<GeometrySet name="">
											<objects/>
											<groups/>
										</GeometrySet>
										<!--Three scale factors for display purposes: scaleX scaleY scaleZ-->
										<scale_factors>       1.00000000       1.00000000       1.00000000 </scale_factors>
										<!--transform relative to owner specified as 3 rotations (rad) followed by
										    3 translations rX rY rZ tx ty tz-->
										<transform>      -0.00000000       0.00000000      -0.00000000       0.00000000       0.00000000       0.00000000 </transform>
										<!--Whether to show a coordinate frame-->
										<show_axes> false </show_axes>
										<!--Display Pref. 0:Hide 1:Wire 3:Flat 4:Shaded Can be overriden for
										    individual geometries-->
										<display_preference> 4 </display_preference>
									</VisibleObject>
									<body> tibia_r </body>
								</PathPoint>
							</objects>
							<groups/>
						</PathPointSet>
						<VisibleObject name="">
							<!--Set of geometry files and associated attributes, allow .vtp, .stl,
							    .obj-->
							<GeometrySet name="">
								<objects/>
								<groups/>
							</GeometrySet>
							<!--Three scale factors for display purposes: scaleX scaleY scaleZ-->
							<scale_factors>       1.00000000       1.00000000       1.00000000 </scale_factors>
							<!--transform relative to owner specified as 3 rotations (rad) followed by
							    3 translations rX rY rZ tx ty tz-->
							<transform>      -0.00000000       0.00000000      -0.00000000       0.00000000       0.00000000       0.00000000 </transform>
							<!--Whether to show a coordinate frame-->
							<show_axes> false </show_axes>
							<!--Display Pref. 0:Hide 1:Wire 3:Flat 4:Shaded Can be overriden for
							    individual geometries-->
							<display_preference> 4 </display_preference>
						</VisibleObject>
						<PathWrapSet name="">
							<objects/>
							<groups/>
						</PathWrapSet>
					</GeometryPath>
					<optimal_force>       1.00000000 </optimal_force>
					<!--Maximum isometric force that the fibers can generate-->
					<max_isometric_force>     156.00000000 </max_isometric_force>
					<!--Optimal length of the muscle fibers-->
					<optimal_fiber_length>       0.52000000 </optimal_fiber_length>
					<!--Resting length of the tendon-->
					<tendon_slack_length>       0.10000000 </tendon_slack_length>
					<!--Angle between tendon and fibers at optimal fiber length-->
					<pennation_angle_at_optimal>       0.00000000 </pennation_angle_at_optimal>
					<!--Maximum contraction velocity of the fibers, in optimal fiberlengths
					    per second-->
					<max_contraction_velocity>      10.00000000 </max_contraction_velocity>
					<!--time constant for ramping up of muscle activation-->
					<activation_time_constant>       0.01000000 </activation_time_constant>
					<!--time constant for ramping down of muscle activation-->
					<deactivation_time_constant>       0.04000000 </deactivation_time_constant>
					<!--maximum contraction velocity at full activation in fiber lengths per
					    second-->
					<Vmax>      10.00000000 </Vmax>
					<!--maximum contraction velocity at low activation in fiber lengths per
					    second-->
					<Vmax0>       5.00000000 </Vmax0>
					<!--tendon strain due to maximum isometric muscle force-->
					<FmaxTendonStrain>       0.03300000 </FmaxTendonStrain>
					<!--passive muscle strain due to maximum isometric muscle force-->
					<FmaxMuscleStrain>       0.60000000 </FmaxMuscleStrain>
					<!--shape factor for Gaussian active muscle force-length relationship-->
					<KshapeActive>       0.50000000 </KshapeActive>
					<!--exponential shape factor for passive force-length relationship-->
					<KshapePassive>       4.00000000 </KshapePassive>
					<!--passive damping in the force-velocity relationship-->
					<damping>       0.05000000 </damping>
					<!--force-velocity shape factor-->
					<Af>       0.30000000 </Af>
					<!--maximum normalized lengthening force-->
					<Flen>       1.80000000 </Flen>
				</Thelen2003Muscle>
				<Thelen2003Muscle name="add_long_r">
					<isDisabled> false </isDisabled>
					<!--Minimum allowed value for control signal. Used primarily when solving
					    for control values-->
					<min_control>       0.00000000 </min_control>
					<!--Maximum allowed value for control signal. Used primarily when solving
					    for control values-->
					<max_control>       1.00000000 </max_control>
					<GeometryPath name="">
						<PathPointSet name="">
							<objects>
								<PathPoint name="add_long_r-P1">
									<location>      -0.03160000      -0.08360000       0.01690000 </location>
									<VisibleObject name="">
										<!--Set of geometry files and associated attributes, allow .vtp, .stl,
										    .obj-->
										<GeometrySet name="">
											<objects/>
											<groups/>
										</GeometrySet>
										<!--Three scale factors for display purposes: scaleX scaleY scaleZ-->
										<scale_factors>       1.00000000       1.00000000       1.00000000 </scale_factors>
										<!--transform relative to owner specified as 3 rotations (rad) followed by
										    3 translations rX rY rZ tx ty tz-->
										<transform>      -0.00000000       0.00000000      -0.00000000       0.00000000       0.00000000       0.00000000 </transform>
										<!--Whether to show a coordinate frame-->
										<show_axes> false </show_axes>
										<!--Display Pref. 0:Hide 1:Wire 3:Flat 4:Shaded Can be overriden for
										    individual geometries-->
										<display_preference> 4 </display_preference>
									</VisibleObject>
									<body> pelvis </body>
								</PathPoint>
								<PathPoint name="add_long_r-P2">
									<location>       0.00500000      -0.21110000       0.02340000 </location>
									<VisibleObject name="">
										<!--Set of geometry files and associated attributes, allow .vtp, .stl,
										    .obj-->
										<GeometrySet name="">
											<objects/>
											<groups/>
										</GeometrySet>
										<!--Three scale factors for display purposes: scaleX scaleY scaleZ-->
										<scale_factors>       1.00000000       1.00000000       1.00000000 </scale_factors>
										<!--transform relative to owner specified as 3 rotations (rad) followed by
										    3 translations rX rY rZ tx ty tz-->
										<transform>      -0.00000000       0.00000000      -0.00000000       0.00000000       0.00000000       0.00000000 </transform>
										<!--Whether to show a coordinate frame-->
										<show_axes> false </show_axes>
										<!--Display Pref. 0:Hide 1:Wire 3:Flat 4:Shaded Can be overriden for
										    individual geometries-->
										<display_preference> 4 </display_preference>
									</VisibleObject>
									<body> femur_r </body>
								</PathPoint>
							</objects>
							<groups/>
						</PathPointSet>
						<VisibleObject name="">
							<!--Set of geometry files and associated attributes, allow .vtp, .stl,
							    .obj-->
							<GeometrySet name="">
								<objects/>
								<groups/>
							</GeometrySet>
							<!--Three scale factors for display purposes: scaleX scaleY scaleZ-->
							<scale_factors>       1.00000000       1.00000000       1.00000000 </scale_factors>
							<!--transform relative to owner specified as 3 rotations (rad) followed by
							    3 translations rX rY rZ tx ty tz-->
							<transform>      -0.00000000       0.00000000      -0.00000000       0.00000000       0.00000000       0.00000000 </transform>
							<!--Whether to show a coordinate frame-->
							<show_axes> false </show_axes>
							<!--Display Pref. 0:Hide 1:Wire 3:Flat 4:Shaded Can be overriden for
							    individual geometries-->
							<display_preference> 4 </display_preference>
						</VisibleObject>
						<PathWrapSet name="">
							<objects/>
							<groups/>
						</PathWrapSet>
					</GeometryPath>
					<optimal_force>       1.00000000 </optimal_force>
					<!--Maximum isometric force that the fibers can generate-->
					<max_isometric_force>     627.00000000 </max_isometric_force>
					<!--Optimal length of the muscle fibers-->
					<optimal_fiber_length>       0.13800000 </optimal_fiber_length>
					<!--Resting length of the tendon-->
					<tendon_slack_length>       0.11000000 </tendon_slack_length>
					<!--Angle between tendon and fibers at optimal fiber length-->
					<pennation_angle_at_optimal>       0.10471976 </pennation_angle_at_optimal>
					<!--Maximum contraction velocity of the fibers, in optimal fiberlengths
					    per second-->
					<max_contraction_velocity>      10.00000000 </max_contraction_velocity>
					<!--time constant for ramping up of muscle activation-->
					<activation_time_constant>       0.01000000 </activation_time_constant>
					<!--time constant for ramping down of muscle activation-->
					<deactivation_time_constant>       0.04000000 </deactivation_time_constant>
					<!--maximum contraction velocity at full activation in fiber lengths per
					    second-->
					<Vmax>      10.00000000 </Vmax>
					<!--maximum contraction velocity at low activation in fiber lengths per
					    second-->
					<Vmax0>       5.00000000 </Vmax0>
					<!--tendon strain due to maximum isometric muscle force-->
					<FmaxTendonStrain>       0.03300000 </FmaxTendonStrain>
					<!--passive muscle strain due to maximum isometric muscle force-->
					<FmaxMuscleStrain>       0.60000000 </FmaxMuscleStrain>
					<!--shape factor for Gaussian active muscle force-length relationship-->
					<KshapeActive>       0.50000000 </KshapeActive>
					<!--exponential shape factor for passive force-length relationship-->
					<KshapePassive>       4.00000000 </KshapePassive>
					<!--passive damping in the force-velocity relationship-->
					<damping>       0.05000000 </damping>
					<!--force-velocity shape factor-->
					<Af>       0.30000000 </Af>
					<!--maximum normalized lengthening force-->
					<Flen>       1.80000000 </Flen>
				</Thelen2003Muscle>
				<Thelen2003Muscle name="add_brev_r">
					<isDisabled> false </isDisabled>
					<!--Minimum allowed value for control signal. Used primarily when solving
					    for control values-->
					<min_control>       0.00000000 </min_control>
					<!--Maximum allowed value for control signal. Used primarily when solving
					    for control values-->
					<max_control>       1.00000000 </max_control>
					<GeometryPath name="">
						<PathPointSet name="">
							<objects>
								<PathPoint name="add_brev_r-P1">
									<location>      -0.05870000      -0.09150000       0.01640000 </location>
									<VisibleObject name="">
										<!--Set of geometry files and associated attributes, allow .vtp, .stl,
										    .obj-->
										<GeometrySet name="">
											<objects/>
											<groups/>
										</GeometrySet>
										<!--Three scale factors for display purposes: scaleX scaleY scaleZ-->
										<scale_factors>       1.00000000       1.00000000       1.00000000 </scale_factors>
										<!--transform relative to owner specified as 3 rotations (rad) followed by
										    3 translations rX rY rZ tx ty tz-->
										<transform>      -0.00000000       0.00000000      -0.00000000       0.00000000       0.00000000       0.00000000 </transform>
										<!--Whether to show a coordinate frame-->
										<show_axes> false </show_axes>
										<!--Display Pref. 0:Hide 1:Wire 3:Flat 4:Shaded Can be overriden for
										    individual geometries-->
										<display_preference> 4 </display_preference>
									</VisibleObject>
									<body> pelvis </body>
								</PathPoint>
								<PathPoint name="add_brev_r-P2">
									<location>       0.00090000      -0.11960000       0.02940000 </location>
									<VisibleObject name="">
										<!--Set of geometry files and associated attributes, allow .vtp, .stl,
										    .obj-->
										<GeometrySet name="">
											<objects/>
											<groups/>
										</GeometrySet>
										<!--Three scale factors for display purposes: scaleX scaleY scaleZ-->
										<scale_factors>       1.00000000       1.00000000       1.00000000 </scale_factors>
										<!--transform relative to owner specified as 3 rotations (rad) followed by
										    3 translations rX rY rZ tx ty tz-->
										<transform>      -0.00000000       0.00000000      -0.00000000       0.00000000       0.00000000       0.00000000 </transform>
										<!--Whether to show a coordinate frame-->
										<show_axes> false </show_axes>
										<!--Display Pref. 0:Hide 1:Wire 3:Flat 4:Shaded Can be overriden for
										    individual geometries-->
										<display_preference> 4 </display_preference>
									</VisibleObject>
									<body> femur_r </body>
								</PathPoint>
							</objects>
							<groups/>
						</PathPointSet>
						<VisibleObject name="">
							<!--Set of geometry files and associated attributes, allow .vtp, .stl,
							    .obj-->
							<GeometrySet name="">
								<objects/>
								<groups/>
							</GeometrySet>
							<!--Three scale factors for display purposes: scaleX scaleY scaleZ-->
							<scale_factors>       1.00000000       1.00000000       1.00000000 </scale_factors>
							<!--transform relative to owner specified as 3 rotations (rad) followed by
							    3 translations rX rY rZ tx ty tz-->
							<transform>      -0.00000000       0.00000000      -0.00000000       0.00000000       0.00000000       0.00000000 </transform>
							<!--Whether to show a coordinate frame-->
							<show_axes> false </show_axes>
							<!--Display Pref. 0:Hide 1:Wire 3:Flat 4:Shaded Can be overriden for
							    individual geometries-->
							<display_preference> 4 </display_preference>
						</VisibleObject>
						<PathWrapSet name="">
							<objects/>
							<groups/>
						</PathWrapSet>
					</GeometryPath>
					<optimal_force>       1.00000000 </optimal_force>
					<!--Maximum isometric force that the fibers can generate-->
					<max_isometric_force>     429.00000000 </max_isometric_force>
					<!--Optimal length of the muscle fibers-->
					<optimal_fiber_length>       0.13300000 </optimal_fiber_length>
					<!--Resting length of the tendon-->
					<tendon_slack_length>       0.02000000 </tendon_slack_length>
					<!--Angle between tendon and fibers at optimal fiber length-->
					<pennation_angle_at_optimal>       0.00000000 </pennation_angle_at_optimal>
					<!--Maximum contraction velocity of the fibers, in optimal fiberlengths
					    per second-->
					<max_contraction_velocity>      10.00000000 </max_contraction_velocity>
					<!--time constant for ramping up of muscle activation-->
					<activation_time_constant>       0.01000000 </activation_time_constant>
					<!--time constant for ramping down of muscle activation-->
					<deactivation_time_constant>       0.04000000 </deactivation_time_constant>
					<!--maximum contraction velocity at full activation in fiber lengths per
					    second-->
					<Vmax>      10.00000000 </Vmax>
					<!--maximum contraction velocity at low activation in fiber lengths per
					    second-->
					<Vmax0>       5.00000000 </Vmax0>
					<!--tendon strain due to maximum isometric muscle force-->
					<FmaxTendonStrain>       0.03300000 </FmaxTendonStrain>
					<!--passive muscle strain due to maximum isometric muscle force-->
					<FmaxMuscleStrain>       0.60000000 </FmaxMuscleStrain>
					<!--shape factor for Gaussian active muscle force-length relationship-->
					<KshapeActive>       0.50000000 </KshapeActive>
					<!--exponential shape factor for passive force-length relationship-->
					<KshapePassive>       4.00000000 </KshapePassive>
					<!--passive damping in the force-velocity relationship-->
					<damping>       0.05000000 </damping>
					<!--force-velocity shape factor-->
					<Af>       0.30000000 </Af>
					<!--maximum normalized lengthening force-->
					<Flen>       1.80000000 </Flen>
				</Thelen2003Muscle>
				<Thelen2003Muscle name="add_mag1_r">
					<isDisabled> false </isDisabled>
					<!--Minimum allowed value for control signal. Used primarily when solving
					    for control values-->
					<min_control>       0.00000000 </min_control>
					<!--Maximum allowed value for control signal. Used primarily when solving
					    for control values-->
					<max_control>       1.00000000 </max_control>
					<GeometryPath name="">
						<PathPointSet name="">
							<objects>
								<PathPoint name="add_mag1_r-P1">
									<location>      -0.07320000      -0.11740000       0.02550000 </location>
									<VisibleObject name="">
										<!--Set of geometry files and associated attributes, allow .vtp, .stl,
										    .obj-->
										<GeometrySet name="">
											<objects/>
											<groups/>
										</GeometrySet>
										<!--Three scale factors for display purposes: scaleX scaleY scaleZ-->
										<scale_factors>       1.00000000       1.00000000       1.00000000 </scale_factors>
										<!--transform relative to owner specified as 3 rotations (rad) followed by
										    3 translations rX rY rZ tx ty tz-->
										<transform>      -0.00000000       0.00000000      -0.00000000       0.00000000       0.00000000       0.00000000 </transform>
										<!--Whether to show a coordinate frame-->
										<show_axes> false </show_axes>
										<!--Display Pref. 0:Hide 1:Wire 3:Flat 4:Shaded Can be overriden for
										    individual geometries-->
										<display_preference> 4 </display_preference>
									</VisibleObject>
									<body> pelvis </body>
								</PathPoint>
								<PathPoint name="add_mag1_r-P2">
									<location>      -0.00450000      -0.12110000       0.03390000 </location>
									<VisibleObject name="">
										<!--Set of geometry files and associated attributes, allow .vtp, .stl,
										    .obj-->
										<GeometrySet name="">
											<objects/>
											<groups/>
										</GeometrySet>
										<!--Three scale factors for display purposes: scaleX scaleY scaleZ-->
										<scale_factors>       1.00000000       1.00000000       1.00000000 </scale_factors>
										<!--transform relative to owner specified as 3 rotations (rad) followed by
										    3 translations rX rY rZ tx ty tz-->
										<transform>      -0.00000000       0.00000000      -0.00000000       0.00000000       0.00000000       0.00000000 </transform>
										<!--Whether to show a coordinate frame-->
										<show_axes> false </show_axes>
										<!--Display Pref. 0:Hide 1:Wire 3:Flat 4:Shaded Can be overriden for
										    individual geometries-->
										<display_preference> 4 </display_preference>
									</VisibleObject>
									<body> femur_r </body>
								</PathPoint>
							</objects>
							<groups/>
						</PathPointSet>
						<VisibleObject name="">
							<!--Set of geometry files and associated attributes, allow .vtp, .stl,
							    .obj-->
							<GeometrySet name="">
								<objects/>
								<groups/>
							</GeometrySet>
							<!--Three scale factors for display purposes: scaleX scaleY scaleZ-->
							<scale_factors>       1.00000000       1.00000000       1.00000000 </scale_factors>
							<!--transform relative to owner specified as 3 rotations (rad) followed by
							    3 translations rX rY rZ tx ty tz-->
							<transform>      -0.00000000       0.00000000      -0.00000000       0.00000000       0.00000000       0.00000000 </transform>
							<!--Whether to show a coordinate frame-->
							<show_axes> false </show_axes>
							<!--Display Pref. 0:Hide 1:Wire 3:Flat 4:Shaded Can be overriden for
							    individual geometries-->
							<display_preference> 4 </display_preference>
						</VisibleObject>
						<PathWrapSet name="">
							<objects/>
							<groups/>
						</PathWrapSet>
					</GeometryPath>
					<optimal_force>       1.00000000 </optimal_force>
					<!--Maximum isometric force that the fibers can generate-->
					<max_isometric_force>     381.00000000 </max_isometric_force>
					<!--Optimal length of the muscle fibers-->
					<optimal_fiber_length>       0.08700000 </optimal_fiber_length>
					<!--Resting length of the tendon-->
					<tendon_slack_length>       0.06000000 </tendon_slack_length>
					<!--Angle between tendon and fibers at optimal fiber length-->
					<pennation_angle_at_optimal>       0.08726646 </pennation_angle_at_optimal>
					<!--Maximum contraction velocity of the fibers, in optimal fiberlengths
					    per second-->
					<max_contraction_velocity>      10.00000000 </max_contraction_velocity>
					<!--time constant for ramping up of muscle activation-->
					<activation_time_constant>       0.01000000 </activation_time_constant>
					<!--time constant for ramping down of muscle activation-->
					<deactivation_time_constant>       0.04000000 </deactivation_time_constant>
					<!--maximum contraction velocity at full activation in fiber lengths per
					    second-->
					<Vmax>      10.00000000 </Vmax>
					<!--maximum contraction velocity at low activation in fiber lengths per
					    second-->
					<Vmax0>       5.00000000 </Vmax0>
					<!--tendon strain due to maximum isometric muscle force-->
					<FmaxTendonStrain>       0.03300000 </FmaxTendonStrain>
					<!--passive muscle strain due to maximum isometric muscle force-->
					<FmaxMuscleStrain>       0.60000000 </FmaxMuscleStrain>
					<!--shape factor for Gaussian active muscle force-length relationship-->
					<KshapeActive>       0.50000000 </KshapeActive>
					<!--exponential shape factor for passive force-length relationship-->
					<KshapePassive>       4.00000000 </KshapePassive>
					<!--passive damping in the force-velocity relationship-->
					<damping>       0.05000000 </damping>
					<!--force-velocity shape factor-->
					<Af>       0.30000000 </Af>
					<!--maximum normalized lengthening force-->
					<Flen>       1.80000000 </Flen>
				</Thelen2003Muscle>
				<Thelen2003Muscle name="add_mag2_r">
					<isDisabled> false </isDisabled>
					<!--Minimum allowed value for control signal. Used primarily when solving
					    for control values-->
					<min_control>       0.00000000 </min_control>
					<!--Maximum allowed value for control signal. Used primarily when solving
					    for control values-->
					<max_control>       1.00000000 </max_control>
					<GeometryPath name="">
						<PathPointSet name="">
							<objects>
								<PathPoint name="add_mag2_r-P1">
									<location>      -0.08310000      -0.11920000       0.03080000 </location>
									<VisibleObject name="">
										<!--Set of geometry files and associated attributes, allow .vtp, .stl,
										    .obj-->
										<GeometrySet name="">
											<objects/>
											<groups/>
										</GeometrySet>
										<!--Three scale factors for display purposes: scaleX scaleY scaleZ-->
										<scale_factors>       1.00000000       1.00000000       1.00000000 </scale_factors>
										<!--transform relative to owner specified as 3 rotations (rad) followed by
										    3 translations rX rY rZ tx ty tz-->
										<transform>      -0.00000000       0.00000000      -0.00000000       0.00000000       0.00000000       0.00000000 </transform>
										<!--Whether to show a coordinate frame-->
										<show_axes> false </show_axes>
										<!--Display Pref. 0:Hide 1:Wire 3:Flat 4:Shaded Can be overriden for
										    individual geometries-->
										<display_preference> 4 </display_preference>
									</VisibleObject>
									<body> pelvis </body>
								</PathPoint>
								<PathPoint name="add_mag2_r-P2">
									<location>       0.00540000      -0.22850000       0.02270000 </location>
									<VisibleObject name="">
										<!--Set of geometry files and associated attributes, allow .vtp, .stl,
										    .obj-->
										<GeometrySet name="">
											<objects/>
											<groups/>
										</GeometrySet>
										<!--Three scale factors for display purposes: scaleX scaleY scaleZ-->
										<scale_factors>       1.00000000       1.00000000       1.00000000 </scale_factors>
										<!--transform relative to owner specified as 3 rotations (rad) followed by
										    3 translations rX rY rZ tx ty tz-->
										<transform>      -0.00000000       0.00000000      -0.00000000       0.00000000       0.00000000       0.00000000 </transform>
										<!--Whether to show a coordinate frame-->
										<show_axes> false </show_axes>
										<!--Display Pref. 0:Hide 1:Wire 3:Flat 4:Shaded Can be overriden for
										    individual geometries-->
										<display_preference> 4 </display_preference>
									</VisibleObject>
									<body> femur_r </body>
								</PathPoint>
							</objects>
							<groups/>
						</PathPointSet>
						<VisibleObject name="">
							<!--Set of geometry files and associated attributes, allow .vtp, .stl,
							    .obj-->
							<GeometrySet name="">
								<objects/>
								<groups/>
							</GeometrySet>
							<!--Three scale factors for display purposes: scaleX scaleY scaleZ-->
							<scale_factors>       1.00000000       1.00000000       1.00000000 </scale_factors>
							<!--transform relative to owner specified as 3 rotations (rad) followed by
							    3 translations rX rY rZ tx ty tz-->
							<transform>      -0.00000000       0.00000000      -0.00000000       0.00000000       0.00000000       0.00000000 </transform>
							<!--Whether to show a coordinate frame-->
							<show_axes> false </show_axes>
							<!--Display Pref. 0:Hide 1:Wire 3:Flat 4:Shaded Can be overriden for
							    individual geometries-->
							<display_preference> 4 </display_preference>
						</VisibleObject>
						<PathWrapSet name="">
							<objects/>
							<groups/>
						</PathWrapSet>
					</GeometryPath>
					<optimal_force>       1.00000000 </optimal_force>
					<!--Maximum isometric force that the fibers can generate-->
					<max_isometric_force>     343.00000000 </max_isometric_force>
					<!--Optimal length of the muscle fibers-->
					<optimal_fiber_length>       0.12100000 </optimal_fiber_length>
					<!--Resting length of the tendon-->
					<tendon_slack_length>       0.12000000 </tendon_slack_length>
					<!--Angle between tendon and fibers at optimal fiber length-->
					<pennation_angle_at_optimal>       0.05235988 </pennation_angle_at_optimal>
					<!--Maximum contraction velocity of the fibers, in optimal fiberlengths
					    per second-->
					<max_contraction_velocity>      10.00000000 </max_contraction_velocity>
					<!--time constant for ramping up of muscle activation-->
					<activation_time_constant>       0.01000000 </activation_time_constant>
					<!--time constant for ramping down of muscle activation-->
					<deactivation_time_constant>       0.04000000 </deactivation_time_constant>
					<!--maximum contraction velocity at full activation in fiber lengths per
					    second-->
					<Vmax>      10.00000000 </Vmax>
					<!--maximum contraction velocity at low activation in fiber lengths per
					    second-->
					<Vmax0>       5.00000000 </Vmax0>
					<!--tendon strain due to maximum isometric muscle force-->
					<FmaxTendonStrain>       0.03300000 </FmaxTendonStrain>
					<!--passive muscle strain due to maximum isometric muscle force-->
					<FmaxMuscleStrain>       0.60000000 </FmaxMuscleStrain>
					<!--shape factor for Gaussian active muscle force-length relationship-->
					<KshapeActive>       0.50000000 </KshapeActive>
					<!--exponential shape factor for passive force-length relationship-->
					<KshapePassive>       4.00000000 </KshapePassive>
					<!--passive damping in the force-velocity relationship-->
					<damping>       0.05000000 </damping>
					<!--force-velocity shape factor-->
					<Af>       0.30000000 </Af>
					<!--maximum normalized lengthening force-->
					<Flen>       1.80000000 </Flen>
				</Thelen2003Muscle>
				<Thelen2003Muscle name="add_mag3_r">
					<isDisabled> false </isDisabled>
					<!--Minimum allowed value for control signal. Used primarily when solving
					    for control values-->
					<min_control>       0.00000000 </min_control>
					<!--Maximum allowed value for control signal. Used primarily when solving
					    for control values-->
					<max_control>       1.00000000 </max_control>
					<GeometryPath name="">
						<PathPointSet name="">
							<objects>
								<PathPoint name="add_mag3_r-P1">
									<location>      -0.11108000      -0.11413000       0.04882000 </location>
									<VisibleObject name="">
										<!--Set of geometry files and associated attributes, allow .vtp, .stl,
										    .obj-->
										<GeometrySet name="">
											<objects/>
											<groups/>
										</GeometrySet>
										<!--Three scale factors for display purposes: scaleX scaleY scaleZ-->
										<scale_factors>       1.00000000       1.00000000       1.00000000 </scale_factors>
										<!--transform relative to owner specified as 3 rotations (rad) followed by
										    3 translations rX rY rZ tx ty tz-->
										<transform>      -0.00000000       0.00000000      -0.00000000       0.00000000       0.00000000       0.00000000 </transform>
										<!--Whether to show a coordinate frame-->
										<show_axes> false </show_axes>
										<!--Display Pref. 0:Hide 1:Wire 3:Flat 4:Shaded Can be overriden for
										    individual geometries-->
										<display_preference> 4 </display_preference>
									</VisibleObject>
									<body> pelvis </body>
								</PathPoint>
								<PathPoint name="add_mag3_r-P2">
									<location>       0.00700000      -0.38370000      -0.02660000 </location>
									<VisibleObject name="">
										<!--Set of geometry files and associated attributes, allow .vtp, .stl,
										    .obj-->
										<GeometrySet name="">
											<objects/>
											<groups/>
										</GeometrySet>
										<!--Three scale factors for display purposes: scaleX scaleY scaleZ-->
										<scale_factors>       1.00000000       1.00000000       1.00000000 </scale_factors>
										<!--transform relative to owner specified as 3 rotations (rad) followed by
										    3 translations rX rY rZ tx ty tz-->
										<transform>      -0.00000000       0.00000000      -0.00000000       0.00000000       0.00000000       0.00000000 </transform>
										<!--Whether to show a coordinate frame-->
										<show_axes> false </show_axes>
										<!--Display Pref. 0:Hide 1:Wire 3:Flat 4:Shaded Can be overriden for
										    individual geometries-->
										<display_preference> 4 </display_preference>
									</VisibleObject>
									<body> femur_r </body>
								</PathPoint>
							</objects>
							<groups/>
						</PathPointSet>
						<VisibleObject name="">
							<!--Set of geometry files and associated attributes, allow .vtp, .stl,
							    .obj-->
							<GeometrySet name="">
								<objects/>
								<groups/>
							</GeometrySet>
							<!--Three scale factors for display purposes: scaleX scaleY scaleZ-->
							<scale_factors>       1.00000000       1.00000000       1.00000000 </scale_factors>
							<!--transform relative to owner specified as 3 rotations (rad) followed by
							    3 translations rX rY rZ tx ty tz-->
							<transform>      -0.00000000       0.00000000      -0.00000000       0.00000000       0.00000000       0.00000000 </transform>
							<!--Whether to show a coordinate frame-->
							<show_axes> false </show_axes>
							<!--Display Pref. 0:Hide 1:Wire 3:Flat 4:Shaded Can be overriden for
							    individual geometries-->
							<display_preference> 4 </display_preference>
						</VisibleObject>
						<PathWrapSet name="">
							<objects/>
							<groups/>
						</PathWrapSet>
					</GeometryPath>
					<optimal_force>       1.00000000 </optimal_force>
					<!--Maximum isometric force that the fibers can generate-->
					<max_isometric_force>     488.00000000 </max_isometric_force>
					<!--Optimal length of the muscle fibers-->
					<optimal_fiber_length>       0.13100000 </optimal_fiber_length>
					<!--Resting length of the tendon-->
					<tendon_slack_length>       0.24900000 </tendon_slack_length>
					<!--Angle between tendon and fibers at optimal fiber length-->
					<pennation_angle_at_optimal>       0.08726646 </pennation_angle_at_optimal>
					<!--Maximum contraction velocity of the fibers, in optimal fiberlengths
					    per second-->
					<max_contraction_velocity>      10.00000000 </max_contraction_velocity>
					<!--time constant for ramping up of muscle activation-->
					<activation_time_constant>       0.01000000 </activation_time_constant>
					<!--time constant for ramping down of muscle activation-->
					<deactivation_time_constant>       0.04000000 </deactivation_time_constant>
					<!--maximum contraction velocity at full activation in fiber lengths per
					    second-->
					<Vmax>      10.00000000 </Vmax>
					<!--maximum contraction velocity at low activation in fiber lengths per
					    second-->
					<Vmax0>       5.00000000 </Vmax0>
					<!--tendon strain due to maximum isometric muscle force-->
					<FmaxTendonStrain>       0.03300000 </FmaxTendonStrain>
					<!--passive muscle strain due to maximum isometric muscle force-->
					<FmaxMuscleStrain>       0.60000000 </FmaxMuscleStrain>
					<!--shape factor for Gaussian active muscle force-length relationship-->
					<KshapeActive>       0.50000000 </KshapeActive>
					<!--exponential shape factor for passive force-length relationship-->
					<KshapePassive>       4.00000000 </KshapePassive>
					<!--passive damping in the force-velocity relationship-->
					<damping>       0.05000000 </damping>
					<!--force-velocity shape factor-->
					<Af>       0.30000000 </Af>
					<!--maximum normalized lengthening force-->
					<Flen>       1.80000000 </Flen>
				</Thelen2003Muscle>
				<Thelen2003Muscle name="tfl_r">
					<isDisabled> false </isDisabled>
					<!--Minimum allowed value for control signal. Used primarily when solving
					    for control values-->
					<min_control>       0.00000000 </min_control>
					<!--Maximum allowed value for control signal. Used primarily when solving
					    for control values-->
					<max_control>       1.00000000 </max_control>
					<GeometryPath name="">
						<PathPointSet name="">
							<objects>
								<PathPoint name="tfl_r-P1">
									<location>      -0.03110000       0.02140000       0.12410000 </location>
									<VisibleObject name="">
										<!--Set of geometry files and associated attributes, allow .vtp, .stl,
										    .obj-->
										<GeometrySet name="">
											<objects/>
											<groups/>
										</GeometrySet>
										<!--Three scale factors for display purposes: scaleX scaleY scaleZ-->
										<scale_factors>       1.00000000       1.00000000       1.00000000 </scale_factors>
										<!--transform relative to owner specified as 3 rotations (rad) followed by
										    3 translations rX rY rZ tx ty tz-->
										<transform>      -0.00000000       0.00000000      -0.00000000       0.00000000       0.00000000       0.00000000 </transform>
										<!--Whether to show a coordinate frame-->
										<show_axes> false </show_axes>
										<!--Display Pref. 0:Hide 1:Wire 3:Flat 4:Shaded Can be overriden for
										    individual geometries-->
										<display_preference> 4 </display_preference>
									</VisibleObject>
									<body> pelvis </body>
								</PathPoint>
								<PathPoint name="tfl_r-P2">
									<location>       0.02940000      -0.09950000       0.05970000 </location>
									<VisibleObject name="">
										<!--Set of geometry files and associated attributes, allow .vtp, .stl,
										    .obj-->
										<GeometrySet name="">
											<objects/>
											<groups/>
										</GeometrySet>
										<!--Three scale factors for display purposes: scaleX scaleY scaleZ-->
										<scale_factors>       1.00000000       1.00000000       1.00000000 </scale_factors>
										<!--transform relative to owner specified as 3 rotations (rad) followed by
										    3 translations rX rY rZ tx ty tz-->
										<transform>      -0.00000000       0.00000000      -0.00000000       0.00000000       0.00000000       0.00000000 </transform>
										<!--Whether to show a coordinate frame-->
										<show_axes> false </show_axes>
										<!--Display Pref. 0:Hide 1:Wire 3:Flat 4:Shaded Can be overriden for
										    individual geometries-->
										<display_preference> 4 </display_preference>
									</VisibleObject>
									<body> femur_r </body>
								</PathPoint>
								<PathPoint name="tfl_r-P3">
									<location>       0.00540000      -0.40490000       0.03570000 </location>
									<VisibleObject name="">
										<!--Set of geometry files and associated attributes, allow .vtp, .stl,
										    .obj-->
										<GeometrySet name="">
											<objects/>
											<groups/>
										</GeometrySet>
										<!--Three scale factors for display purposes: scaleX scaleY scaleZ-->
										<scale_factors>       1.00000000       1.00000000       1.00000000 </scale_factors>
										<!--transform relative to owner specified as 3 rotations (rad) followed by
										    3 translations rX rY rZ tx ty tz-->
										<transform>      -0.00000000       0.00000000      -0.00000000       0.00000000       0.00000000       0.00000000 </transform>
										<!--Whether to show a coordinate frame-->
										<show_axes> false </show_axes>
										<!--Display Pref. 0:Hide 1:Wire 3:Flat 4:Shaded Can be overriden for
										    individual geometries-->
										<display_preference> 4 </display_preference>
									</VisibleObject>
									<body> femur_r </body>
								</PathPoint>
								<PathPoint name="tfl_r-P4">
									<location>       0.00600000      -0.04870000       0.02970000 </location>
									<VisibleObject name="">
										<!--Set of geometry files and associated attributes, allow .vtp, .stl,
										    .obj-->
										<GeometrySet name="">
											<objects/>
											<groups/>
										</GeometrySet>
										<!--Three scale factors for display purposes: scaleX scaleY scaleZ-->
										<scale_factors>       1.00000000       1.00000000       1.00000000 </scale_factors>
										<!--transform relative to owner specified as 3 rotations (rad) followed by
										    3 translations rX rY rZ tx ty tz-->
										<transform>      -0.00000000       0.00000000      -0.00000000       0.00000000       0.00000000       0.00000000 </transform>
										<!--Whether to show a coordinate frame-->
										<show_axes> false </show_axes>
										<!--Display Pref. 0:Hide 1:Wire 3:Flat 4:Shaded Can be overriden for
										    individual geometries-->
										<display_preference> 4 </display_preference>
									</VisibleObject>
									<body> tibia_r </body>
								</PathPoint>
							</objects>
							<groups/>
						</PathPointSet>
						<VisibleObject name="">
							<!--Set of geometry files and associated attributes, allow .vtp, .stl,
							    .obj-->
							<GeometrySet name="">
								<objects/>
								<groups/>
							</GeometrySet>
							<!--Three scale factors for display purposes: scaleX scaleY scaleZ-->
							<scale_factors>       1.00000000       1.00000000       1.00000000 </scale_factors>
							<!--transform relative to owner specified as 3 rotations (rad) followed by
							    3 translations rX rY rZ tx ty tz-->
							<transform>      -0.00000000       0.00000000      -0.00000000       0.00000000       0.00000000       0.00000000 </transform>
							<!--Whether to show a coordinate frame-->
							<show_axes> false </show_axes>
							<!--Display Pref. 0:Hide 1:Wire 3:Flat 4:Shaded Can be overriden for
							    individual geometries-->
							<display_preference> 4 </display_preference>
						</VisibleObject>
						<PathWrapSet name="">
							<objects/>
							<groups/>
						</PathWrapSet>
					</GeometryPath>
					<optimal_force>       1.00000000 </optimal_force>
					<!--Maximum isometric force that the fibers can generate-->
					<max_isometric_force>     233.00000000 </max_isometric_force>
					<!--Optimal length of the muscle fibers-->
					<optimal_fiber_length>       0.09500000 </optimal_fiber_length>
					<!--Resting length of the tendon-->
					<tendon_slack_length>       0.42500000 </tendon_slack_length>
					<!--Angle between tendon and fibers at optimal fiber length-->
					<pennation_angle_at_optimal>       0.05235988 </pennation_angle_at_optimal>
					<!--Maximum contraction velocity of the fibers, in optimal fiberlengths
					    per second-->
					<max_contraction_velocity>      10.00000000 </max_contraction_velocity>
					<!--time constant for ramping up of muscle activation-->
					<activation_time_constant>       0.01000000 </activation_time_constant>
					<!--time constant for ramping down of muscle activation-->
					<deactivation_time_constant>       0.04000000 </deactivation_time_constant>
					<!--maximum contraction velocity at full activation in fiber lengths per
					    second-->
					<Vmax>      10.00000000 </Vmax>
					<!--maximum contraction velocity at low activation in fiber lengths per
					    second-->
					<Vmax0>       5.00000000 </Vmax0>
					<!--tendon strain due to maximum isometric muscle force-->
					<FmaxTendonStrain>       0.03300000 </FmaxTendonStrain>
					<!--passive muscle strain due to maximum isometric muscle force-->
					<FmaxMuscleStrain>       0.60000000 </FmaxMuscleStrain>
					<!--shape factor for Gaussian active muscle force-length relationship-->
					<KshapeActive>       0.50000000 </KshapeActive>
					<!--exponential shape factor for passive force-length relationship-->
					<KshapePassive>       4.00000000 </KshapePassive>
					<!--passive damping in the force-velocity relationship-->
					<damping>       0.05000000 </damping>
					<!--force-velocity shape factor-->
					<Af>       0.30000000 </Af>
					<!--maximum normalized lengthening force-->
					<Flen>       1.80000000 </Flen>
				</Thelen2003Muscle>
				<Thelen2003Muscle name="pect_r">
					<isDisabled> false </isDisabled>
					<!--Minimum allowed value for control signal. Used primarily when solving
					    for control values-->
					<min_control>       0.00000000 </min_control>
					<!--Maximum allowed value for control signal. Used primarily when solving
					    for control values-->
					<max_control>       1.00000000 </max_control>
					<GeometryPath name="">
						<PathPointSet name="">
							<objects>
								<PathPoint name="pect_r-P1">
									<location>      -0.04310000      -0.07680000       0.04510000 </location>
									<VisibleObject name="">
										<!--Set of geometry files and associated attributes, allow .vtp, .stl,
										    .obj-->
										<GeometrySet name="">
											<objects/>
											<groups/>
										</GeometrySet>
										<!--Three scale factors for display purposes: scaleX scaleY scaleZ-->
										<scale_factors>       1.00000000       1.00000000       1.00000000 </scale_factors>
										<!--transform relative to owner specified as 3 rotations (rad) followed by
										    3 translations rX rY rZ tx ty tz-->
										<transform>      -0.00000000       0.00000000      -0.00000000       0.00000000       0.00000000       0.00000000 </transform>
										<!--Whether to show a coordinate frame-->
										<show_axes> false </show_axes>
										<!--Display Pref. 0:Hide 1:Wire 3:Flat 4:Shaded Can be overriden for
										    individual geometries-->
										<display_preference> 4 </display_preference>
									</VisibleObject>
									<body> pelvis </body>
								</PathPoint>
								<PathPoint name="pect_r-P2">
									<location>      -0.01220000      -0.08220000       0.02530000 </location>
									<VisibleObject name="">
										<!--Set of geometry files and associated attributes, allow .vtp, .stl,
										    .obj-->
										<GeometrySet name="">
											<objects/>
											<groups/>
										</GeometrySet>
										<!--Three scale factors for display purposes: scaleX scaleY scaleZ-->
										<scale_factors>       1.00000000       1.00000000       1.00000000 </scale_factors>
										<!--transform relative to owner specified as 3 rotations (rad) followed by
										    3 translations rX rY rZ tx ty tz-->
										<transform>      -0.00000000       0.00000000      -0.00000000       0.00000000       0.00000000       0.00000000 </transform>
										<!--Whether to show a coordinate frame-->
										<show_axes> false </show_axes>
										<!--Display Pref. 0:Hide 1:Wire 3:Flat 4:Shaded Can be overriden for
										    individual geometries-->
										<display_preference> 4 </display_preference>
									</VisibleObject>
									<body> femur_r </body>
								</PathPoint>
							</objects>
							<groups/>
						</PathPointSet>
						<VisibleObject name="">
							<!--Set of geometry files and associated attributes, allow .vtp, .stl,
							    .obj-->
							<GeometrySet name="">
								<objects/>
								<groups/>
							</GeometrySet>
							<!--Three scale factors for display purposes: scaleX scaleY scaleZ-->
							<scale_factors>       1.00000000       1.00000000       1.00000000 </scale_factors>
							<!--transform relative to owner specified as 3 rotations (rad) followed by
							    3 translations rX rY rZ tx ty tz-->
							<transform>      -0.00000000       0.00000000      -0.00000000       0.00000000       0.00000000       0.00000000 </transform>
							<!--Whether to show a coordinate frame-->
							<show_axes> false </show_axes>
							<!--Display Pref. 0:Hide 1:Wire 3:Flat 4:Shaded Can be overriden for
							    individual geometries-->
							<display_preference> 4 </display_preference>
						</VisibleObject>
						<PathWrapSet name="">
							<objects/>
							<groups/>
						</PathWrapSet>
					</GeometryPath>
					<optimal_force>       1.00000000 </optimal_force>
					<!--Maximum isometric force that the fibers can generate-->
					<max_isometric_force>     266.00000000 </max_isometric_force>
					<!--Optimal length of the muscle fibers-->
					<optimal_fiber_length>       0.10000000 </optimal_fiber_length>
					<!--Resting length of the tendon-->
					<tendon_slack_length>       0.03300000 </tendon_slack_length>
					<!--Angle between tendon and fibers at optimal fiber length-->
					<pennation_angle_at_optimal>       0.00000000 </pennation_angle_at_optimal>
					<!--Maximum contraction velocity of the fibers, in optimal fiberlengths
					    per second-->
					<max_contraction_velocity>      10.00000000 </max_contraction_velocity>
					<!--time constant for ramping up of muscle activation-->
					<activation_time_constant>       0.01000000 </activation_time_constant>
					<!--time constant for ramping down of muscle activation-->
					<deactivation_time_constant>       0.04000000 </deactivation_time_constant>
					<!--maximum contraction velocity at full activation in fiber lengths per
					    second-->
					<Vmax>      10.00000000 </Vmax>
					<!--maximum contraction velocity at low activation in fiber lengths per
					    second-->
					<Vmax0>       5.00000000 </Vmax0>
					<!--tendon strain due to maximum isometric muscle force-->
					<FmaxTendonStrain>       0.03300000 </FmaxTendonStrain>
					<!--passive muscle strain due to maximum isometric muscle force-->
					<FmaxMuscleStrain>       0.60000000 </FmaxMuscleStrain>
					<!--shape factor for Gaussian active muscle force-length relationship-->
					<KshapeActive>       0.50000000 </KshapeActive>
					<!--exponential shape factor for passive force-length relationship-->
					<KshapePassive>       4.00000000 </KshapePassive>
					<!--passive damping in the force-velocity relationship-->
					<damping>       0.05000000 </damping>
					<!--force-velocity shape factor-->
					<Af>       0.30000000 </Af>
					<!--maximum normalized lengthening force-->
					<Flen>       1.80000000 </Flen>
				</Thelen2003Muscle>
				<Thelen2003Muscle name="grac_r">
					<isDisabled> false </isDisabled>
					<!--Minimum allowed value for control signal. Used primarily when solving
					    for control values-->
					<min_control>       0.00000000 </min_control>
					<!--Maximum allowed value for control signal. Used primarily when solving
					    for control values-->
					<max_control>       1.00000000 </max_control>
					<GeometryPath name="">
						<PathPointSet name="">
							<objects>
								<PathPoint name="grac_r-P1">
									<location>      -0.07401000      -0.11870000       0.02794000 </location>
									<VisibleObject name="">
										<!--Set of geometry files and associated attributes, allow .vtp, .stl,
										    .obj-->
										<GeometrySet name="">
											<objects/>
											<groups/>
										</GeometrySet>
										<!--Three scale factors for display purposes: scaleX scaleY scaleZ-->
										<scale_factors>       1.00000000       1.00000000       1.00000000 </scale_factors>
										<!--transform relative to owner specified as 3 rotations (rad) followed by
										    3 translations rX rY rZ tx ty tz-->
										<transform>      -0.00000000       0.00000000      -0.00000000       0.00000000       0.00000000       0.00000000 </transform>
										<!--Whether to show a coordinate frame-->
										<show_axes> false </show_axes>
										<!--Display Pref. 0:Hide 1:Wire 3:Flat 4:Shaded Can be overriden for
										    individual geometries-->
										<display_preference> 4 </display_preference>
									</VisibleObject>
									<body> pelvis </body>
								</PathPoint>
								<ConditionalPathPoint name="grac_r-P2">
									<location>      -0.02657000      -0.03190000      -0.03774000 </location>
									<VisibleObject name="">
										<!--Set of geometry files and associated attributes, allow .vtp, .stl,
										    .obj-->
										<GeometrySet name="">
											<objects/>
											<groups/>
										</GeometrySet>
										<!--Three scale factors for display purposes: scaleX scaleY scaleZ-->
										<scale_factors>       1.00000000       1.00000000       1.00000000 </scale_factors>
										<!--transform relative to owner specified as 3 rotations (rad) followed by
										    3 translations rX rY rZ tx ty tz-->
										<transform>      -0.00000000       0.00000000      -0.00000000       0.00000000       0.00000000       0.00000000 </transform>
										<!--Whether to show a coordinate frame-->
										<show_axes> false </show_axes>
										<!--Display Pref. 0:Hide 1:Wire 3:Flat 4:Shaded Can be overriden for
										    individual geometries-->
										<display_preference> 4 </display_preference>
									</VisibleObject>
									<body> tibia_r </body>
									<range>      -0.43633231       0.17453293 </range>
									<coordinate> knee_angle_r </coordinate>
								</ConditionalPathPoint>
								<PathPoint name="grac_r-P3">
									<location>      -0.01943000      -0.05153000      -0.03580000 </location>
									<VisibleObject name="">
										<!--Set of geometry files and associated attributes, allow .vtp, .stl,
										    .obj-->
										<GeometrySet name="">
											<objects/>
											<groups/>
										</GeometrySet>
										<!--Three scale factors for display purposes: scaleX scaleY scaleZ-->
										<scale_factors>       1.00000000       1.00000000       1.00000000 </scale_factors>
										<!--transform relative to owner specified as 3 rotations (rad) followed by
										    3 translations rX rY rZ tx ty tz-->
										<transform>      -0.00000000       0.00000000      -0.00000000       0.00000000       0.00000000       0.00000000 </transform>
										<!--Whether to show a coordinate frame-->
										<show_axes> false </show_axes>
										<!--Display Pref. 0:Hide 1:Wire 3:Flat 4:Shaded Can be overriden for
										    individual geometries-->
										<display_preference> 4 </display_preference>
									</VisibleObject>
									<body> tibia_r </body>
								</PathPoint>
								<PathPoint name="grac_r-P4">
									<location>       0.00600000      -0.08360000      -0.02280000 </location>
									<VisibleObject name="">
										<!--Set of geometry files and associated attributes, allow .vtp, .stl,
										    .obj-->
										<GeometrySet name="">
											<objects/>
											<groups/>
										</GeometrySet>
										<!--Three scale factors for display purposes: scaleX scaleY scaleZ-->
										<scale_factors>       1.00000000       1.00000000       1.00000000 </scale_factors>
										<!--transform relative to owner specified as 3 rotations (rad) followed by
										    3 translations rX rY rZ tx ty tz-->
										<transform>      -0.00000000       0.00000000      -0.00000000       0.00000000       0.00000000       0.00000000 </transform>
										<!--Whether to show a coordinate frame-->
										<show_axes> false </show_axes>
										<!--Display Pref. 0:Hide 1:Wire 3:Flat 4:Shaded Can be overriden for
										    individual geometries-->
										<display_preference> 4 </display_preference>
									</VisibleObject>
									<body> tibia_r </body>
								</PathPoint>
							</objects>
							<groups/>
						</PathPointSet>
						<VisibleObject name="">
							<!--Set of geometry files and associated attributes, allow .vtp, .stl,
							    .obj-->
							<GeometrySet name="">
								<objects/>
								<groups/>
							</GeometrySet>
							<!--Three scale factors for display purposes: scaleX scaleY scaleZ-->
							<scale_factors>       1.00000000       1.00000000       1.00000000 </scale_factors>
							<!--transform relative to owner specified as 3 rotations (rad) followed by
							    3 translations rX rY rZ tx ty tz-->
							<transform>      -0.00000000       0.00000000      -0.00000000       0.00000000       0.00000000       0.00000000 </transform>
							<!--Whether to show a coordinate frame-->
							<show_axes> false </show_axes>
							<!--Display Pref. 0:Hide 1:Wire 3:Flat 4:Shaded Can be overriden for
							    individual geometries-->
							<display_preference> 4 </display_preference>
						</VisibleObject>
						<PathWrapSet name="">
							<objects/>
							<groups/>
						</PathWrapSet>
					</GeometryPath>
					<optimal_force>       1.00000000 </optimal_force>
					<!--Maximum isometric force that the fibers can generate-->
					<max_isometric_force>     162.00000000 </max_isometric_force>
					<!--Optimal length of the muscle fibers-->
					<optimal_fiber_length>       0.35200000 </optimal_fiber_length>
					<!--Resting length of the tendon-->
					<tendon_slack_length>       0.12600000 </tendon_slack_length>
					<!--Angle between tendon and fibers at optimal fiber length-->
					<pennation_angle_at_optimal>       0.05235988 </pennation_angle_at_optimal>
					<!--Maximum contraction velocity of the fibers, in optimal fiberlengths
					    per second-->
					<max_contraction_velocity>      10.00000000 </max_contraction_velocity>
					<!--time constant for ramping up of muscle activation-->
					<activation_time_constant>       0.01000000 </activation_time_constant>
					<!--time constant for ramping down of muscle activation-->
					<deactivation_time_constant>       0.04000000 </deactivation_time_constant>
					<!--maximum contraction velocity at full activation in fiber lengths per
					    second-->
					<Vmax>      10.00000000 </Vmax>
					<!--maximum contraction velocity at low activation in fiber lengths per
					    second-->
					<Vmax0>       5.00000000 </Vmax0>
					<!--tendon strain due to maximum isometric muscle force-->
					<FmaxTendonStrain>       0.03300000 </FmaxTendonStrain>
					<!--passive muscle strain due to maximum isometric muscle force-->
					<FmaxMuscleStrain>       0.60000000 </FmaxMuscleStrain>
					<!--shape factor for Gaussian active muscle force-length relationship-->
					<KshapeActive>       0.50000000 </KshapeActive>
					<!--exponential shape factor for passive force-length relationship-->
					<KshapePassive>       4.00000000 </KshapePassive>
					<!--passive damping in the force-velocity relationship-->
					<damping>       0.05000000 </damping>
					<!--force-velocity shape factor-->
					<Af>       0.30000000 </Af>
					<!--maximum normalized lengthening force-->
					<Flen>       1.80000000 </Flen>
				</Thelen2003Muscle>
				<Thelen2003Muscle name="glut_max1_r">
					<isDisabled> false </isDisabled>
					<!--Minimum allowed value for control signal. Used primarily when solving
					    for control values-->
					<min_control>       0.00000000 </min_control>
					<!--Maximum allowed value for control signal. Used primarily when solving
					    for control values-->
					<max_control>       1.00000000 </max_control>
					<GeometryPath name="">
						<PathPointSet name="">
							<objects>
								<PathPoint name="glut_max1_r-P1">
									<location>      -0.11950000       0.06120000       0.07000000 </location>
									<VisibleObject name="">
										<!--Set of geometry files and associated attributes, allow .vtp, .stl,
										    .obj-->
										<GeometrySet name="">
											<objects/>
											<groups/>
										</GeometrySet>
										<!--Three scale factors for display purposes: scaleX scaleY scaleZ-->
										<scale_factors>       1.00000000       1.00000000       1.00000000 </scale_factors>
										<!--transform relative to owner specified as 3 rotations (rad) followed by
										    3 translations rX rY rZ tx ty tz-->
										<transform>      -0.00000000       0.00000000      -0.00000000       0.00000000       0.00000000       0.00000000 </transform>
										<!--Whether to show a coordinate frame-->
										<show_axes> false </show_axes>
										<!--Display Pref. 0:Hide 1:Wire 3:Flat 4:Shaded Can be overriden for
										    individual geometries-->
										<display_preference> 4 </display_preference>
									</VisibleObject>
									<body> pelvis </body>
								</PathPoint>
								<PathPoint name="glut_max1_r-P2">
									<location>      -0.12910000       0.00120000       0.08860000 </location>
									<VisibleObject name="">
										<!--Set of geometry files and associated attributes, allow .vtp, .stl,
										    .obj-->
										<GeometrySet name="">
											<objects/>
											<groups/>
										</GeometrySet>
										<!--Three scale factors for display purposes: scaleX scaleY scaleZ-->
										<scale_factors>       1.00000000       1.00000000       1.00000000 </scale_factors>
										<!--transform relative to owner specified as 3 rotations (rad) followed by
										    3 translations rX rY rZ tx ty tz-->
										<transform>      -0.00000000       0.00000000      -0.00000000       0.00000000       0.00000000       0.00000000 </transform>
										<!--Whether to show a coordinate frame-->
										<show_axes> false </show_axes>
										<!--Display Pref. 0:Hide 1:Wire 3:Flat 4:Shaded Can be overriden for
										    individual geometries-->
										<display_preference> 4 </display_preference>
									</VisibleObject>
									<body> pelvis </body>
								</PathPoint>
								<PathPoint name="glut_max1_r-P3">
									<location>      -0.04570000      -0.02480000       0.03920000 </location>
									<VisibleObject name="">
										<!--Set of geometry files and associated attributes, allow .vtp, .stl,
										    .obj-->
										<GeometrySet name="">
											<objects/>
											<groups/>
										</GeometrySet>
										<!--Three scale factors for display purposes: scaleX scaleY scaleZ-->
										<scale_factors>       1.00000000       1.00000000       1.00000000 </scale_factors>
										<!--transform relative to owner specified as 3 rotations (rad) followed by
										    3 translations rX rY rZ tx ty tz-->
										<transform>      -0.00000000       0.00000000      -0.00000000       0.00000000       0.00000000       0.00000000 </transform>
										<!--Whether to show a coordinate frame-->
										<show_axes> false </show_axes>
										<!--Display Pref. 0:Hide 1:Wire 3:Flat 4:Shaded Can be overriden for
										    individual geometries-->
										<display_preference> 4 </display_preference>
									</VisibleObject>
									<body> femur_r </body>
								</PathPoint>
								<PathPoint name="glut_max1_r-P4">
									<location>      -0.02770000      -0.05660000       0.04700000 </location>
									<VisibleObject name="">
										<!--Set of geometry files and associated attributes, allow .vtp, .stl,
										    .obj-->
										<GeometrySet name="">
											<objects/>
											<groups/>
										</GeometrySet>
										<!--Three scale factors for display purposes: scaleX scaleY scaleZ-->
										<scale_factors>       1.00000000       1.00000000       1.00000000 </scale_factors>
										<!--transform relative to owner specified as 3 rotations (rad) followed by
										    3 translations rX rY rZ tx ty tz-->
										<transform>      -0.00000000       0.00000000      -0.00000000       0.00000000       0.00000000       0.00000000 </transform>
										<!--Whether to show a coordinate frame-->
										<show_axes> false </show_axes>
										<!--Display Pref. 0:Hide 1:Wire 3:Flat 4:Shaded Can be overriden for
										    individual geometries-->
										<display_preference> 4 </display_preference>
									</VisibleObject>
									<body> femur_r </body>
								</PathPoint>
							</objects>
							<groups/>
						</PathPointSet>
						<VisibleObject name="">
							<!--Set of geometry files and associated attributes, allow .vtp, .stl,
							    .obj-->
							<GeometrySet name="">
								<objects/>
								<groups/>
							</GeometrySet>
							<!--Three scale factors for display purposes: scaleX scaleY scaleZ-->
							<scale_factors>       1.00000000       1.00000000       1.00000000 </scale_factors>
							<!--transform relative to owner specified as 3 rotations (rad) followed by
							    3 translations rX rY rZ tx ty tz-->
							<transform>      -0.00000000       0.00000000      -0.00000000       0.00000000       0.00000000       0.00000000 </transform>
							<!--Whether to show a coordinate frame-->
							<show_axes> false </show_axes>
							<!--Display Pref. 0:Hide 1:Wire 3:Flat 4:Shaded Can be overriden for
							    individual geometries-->
							<display_preference> 4 </display_preference>
						</VisibleObject>
						<PathWrapSet name="">
							<objects/>
							<groups/>
						</PathWrapSet>
					</GeometryPath>
					<optimal_force>       1.00000000 </optimal_force>
					<!--Maximum isometric force that the fibers can generate-->
					<max_isometric_force>     573.00000000 </max_isometric_force>
					<!--Optimal length of the muscle fibers-->
					<optimal_fiber_length>       0.14200000 </optimal_fiber_length>
					<!--Resting length of the tendon-->
					<tendon_slack_length>       0.12500000 </tendon_slack_length>
					<!--Angle between tendon and fibers at optimal fiber length-->
					<pennation_angle_at_optimal>       0.08726646 </pennation_angle_at_optimal>
					<!--Maximum contraction velocity of the fibers, in optimal fiberlengths
					    per second-->
					<max_contraction_velocity>      10.00000000 </max_contraction_velocity>
					<!--time constant for ramping up of muscle activation-->
					<activation_time_constant>       0.01000000 </activation_time_constant>
					<!--time constant for ramping down of muscle activation-->
					<deactivation_time_constant>       0.04000000 </deactivation_time_constant>
					<!--maximum contraction velocity at full activation in fiber lengths per
					    second-->
					<Vmax>      10.00000000 </Vmax>
					<!--maximum contraction velocity at low activation in fiber lengths per
					    second-->
					<Vmax0>       5.00000000 </Vmax0>
					<!--tendon strain due to maximum isometric muscle force-->
					<FmaxTendonStrain>       0.03300000 </FmaxTendonStrain>
					<!--passive muscle strain due to maximum isometric muscle force-->
					<FmaxMuscleStrain>       0.60000000 </FmaxMuscleStrain>
					<!--shape factor for Gaussian active muscle force-length relationship-->
					<KshapeActive>       0.50000000 </KshapeActive>
					<!--exponential shape factor for passive force-length relationship-->
					<KshapePassive>       4.00000000 </KshapePassive>
					<!--passive damping in the force-velocity relationship-->
					<damping>       0.05000000 </damping>
					<!--force-velocity shape factor-->
					<Af>       0.30000000 </Af>
					<!--maximum normalized lengthening force-->
					<Flen>       1.80000000 </Flen>
				</Thelen2003Muscle>
				<Thelen2003Muscle name="glut_max2_r">
					<isDisabled> false </isDisabled>
					<!--Minimum allowed value for control signal. Used primarily when solving
					    for control values-->
					<min_control>       0.00000000 </min_control>
					<!--Maximum allowed value for control signal. Used primarily when solving
					    for control values-->
					<max_control>       1.00000000 </max_control>
					<GeometryPath name="">
						<PathPointSet name="">
							<objects>
								<PathPoint name="glut_max2_r-P1">
									<location>      -0.13490000       0.01760000       0.05630000 </location>
									<VisibleObject name="">
										<!--Set of geometry files and associated attributes, allow .vtp, .stl,
										    .obj-->
										<GeometrySet name="">
											<objects/>
											<groups/>
										</GeometrySet>
										<!--Three scale factors for display purposes: scaleX scaleY scaleZ-->
										<scale_factors>       1.00000000       1.00000000       1.00000000 </scale_factors>
										<!--transform relative to owner specified as 3 rotations (rad) followed by
										    3 translations rX rY rZ tx ty tz-->
										<transform>      -0.00000000       0.00000000      -0.00000000       0.00000000       0.00000000       0.00000000 </transform>
										<!--Whether to show a coordinate frame-->
										<show_axes> false </show_axes>
										<!--Display Pref. 0:Hide 1:Wire 3:Flat 4:Shaded Can be overriden for
										    individual geometries-->
										<display_preference> 4 </display_preference>
									</VisibleObject>
									<body> pelvis </body>
								</PathPoint>
								<PathPoint name="glut_max2_r-P2">
									<location>      -0.13760000      -0.05200000       0.09140000 </location>
									<VisibleObject name="">
										<!--Set of geometry files and associated attributes, allow .vtp, .stl,
										    .obj-->
										<GeometrySet name="">
											<objects/>
											<groups/>
										</GeometrySet>
										<!--Three scale factors for display purposes: scaleX scaleY scaleZ-->
										<scale_factors>       1.00000000       1.00000000       1.00000000 </scale_factors>
										<!--transform relative to owner specified as 3 rotations (rad) followed by
										    3 translations rX rY rZ tx ty tz-->
										<transform>      -0.00000000       0.00000000      -0.00000000       0.00000000       0.00000000       0.00000000 </transform>
										<!--Whether to show a coordinate frame-->
										<show_axes> false </show_axes>
										<!--Display Pref. 0:Hide 1:Wire 3:Flat 4:Shaded Can be overriden for
										    individual geometries-->
										<display_preference> 4 </display_preference>
									</VisibleObject>
									<body> pelvis </body>
								</PathPoint>
								<PathPoint name="glut_max2_r-P3">
									<location>      -0.04260000      -0.05300000       0.02930000 </location>
									<VisibleObject name="">
										<!--Set of geometry files and associated attributes, allow .vtp, .stl,
										    .obj-->
										<GeometrySet name="">
											<objects/>
											<groups/>
										</GeometrySet>
										<!--Three scale factors for display purposes: scaleX scaleY scaleZ-->
										<scale_factors>       1.00000000       1.00000000       1.00000000 </scale_factors>
										<!--transform relative to owner specified as 3 rotations (rad) followed by
										    3 translations rX rY rZ tx ty tz-->
										<transform>      -0.00000000       0.00000000      -0.00000000       0.00000000       0.00000000       0.00000000 </transform>
										<!--Whether to show a coordinate frame-->
										<show_axes> false </show_axes>
										<!--Display Pref. 0:Hide 1:Wire 3:Flat 4:Shaded Can be overriden for
										    individual geometries-->
										<display_preference> 4 </display_preference>
									</VisibleObject>
									<body> femur_r </body>
								</PathPoint>
								<PathPoint name="glut_max2_r-P4">
									<location>      -0.01560000      -0.10160000       0.04190000 </location>
									<VisibleObject name="">
										<!--Set of geometry files and associated attributes, allow .vtp, .stl,
										    .obj-->
										<GeometrySet name="">
											<objects/>
											<groups/>
										</GeometrySet>
										<!--Three scale factors for display purposes: scaleX scaleY scaleZ-->
										<scale_factors>       1.00000000       1.00000000       1.00000000 </scale_factors>
										<!--transform relative to owner specified as 3 rotations (rad) followed by
										    3 translations rX rY rZ tx ty tz-->
										<transform>      -0.00000000       0.00000000      -0.00000000       0.00000000       0.00000000       0.00000000 </transform>
										<!--Whether to show a coordinate frame-->
										<show_axes> false </show_axes>
										<!--Display Pref. 0:Hide 1:Wire 3:Flat 4:Shaded Can be overriden for
										    individual geometries-->
										<display_preference> 4 </display_preference>
									</VisibleObject>
									<body> femur_r </body>
								</PathPoint>
							</objects>
							<groups/>
						</PathPointSet>
						<VisibleObject name="">
							<!--Set of geometry files and associated attributes, allow .vtp, .stl,
							    .obj-->
							<GeometrySet name="">
								<objects/>
								<groups/>
							</GeometrySet>
							<!--Three scale factors for display purposes: scaleX scaleY scaleZ-->
							<scale_factors>       1.00000000       1.00000000       1.00000000 </scale_factors>
							<!--transform relative to owner specified as 3 rotations (rad) followed by
							    3 translations rX rY rZ tx ty tz-->
							<transform>      -0.00000000       0.00000000      -0.00000000       0.00000000       0.00000000       0.00000000 </transform>
							<!--Whether to show a coordinate frame-->
							<show_axes> false </show_axes>
							<!--Display Pref. 0:Hide 1:Wire 3:Flat 4:Shaded Can be overriden for
							    individual geometries-->
							<display_preference> 4 </display_preference>
						</VisibleObject>
						<PathWrapSet name="">
							<objects/>
							<groups/>
						</PathWrapSet>
					</GeometryPath>
					<optimal_force>       1.00000000 </optimal_force>
					<!--Maximum isometric force that the fibers can generate-->
					<max_isometric_force>     819.00000000 </max_isometric_force>
					<!--Optimal length of the muscle fibers-->
					<optimal_fiber_length>       0.14700000 </optimal_fiber_length>
					<!--Resting length of the tendon-->
					<tendon_slack_length>       0.12700000 </tendon_slack_length>
					<!--Angle between tendon and fibers at optimal fiber length-->
					<pennation_angle_at_optimal>       0.00000000 </pennation_angle_at_optimal>
					<!--Maximum contraction velocity of the fibers, in optimal fiberlengths
					    per second-->
					<max_contraction_velocity>      10.00000000 </max_contraction_velocity>
					<!--time constant for ramping up of muscle activation-->
					<activation_time_constant>       0.01000000 </activation_time_constant>
					<!--time constant for ramping down of muscle activation-->
					<deactivation_time_constant>       0.04000000 </deactivation_time_constant>
					<!--maximum contraction velocity at full activation in fiber lengths per
					    second-->
					<Vmax>      10.00000000 </Vmax>
					<!--maximum contraction velocity at low activation in fiber lengths per
					    second-->
					<Vmax0>       5.00000000 </Vmax0>
					<!--tendon strain due to maximum isometric muscle force-->
					<FmaxTendonStrain>       0.03300000 </FmaxTendonStrain>
					<!--passive muscle strain due to maximum isometric muscle force-->
					<FmaxMuscleStrain>       0.60000000 </FmaxMuscleStrain>
					<!--shape factor for Gaussian active muscle force-length relationship-->
					<KshapeActive>       0.50000000 </KshapeActive>
					<!--exponential shape factor for passive force-length relationship-->
					<KshapePassive>       4.00000000 </KshapePassive>
					<!--passive damping in the force-velocity relationship-->
					<damping>       0.05000000 </damping>
					<!--force-velocity shape factor-->
					<Af>       0.30000000 </Af>
					<!--maximum normalized lengthening force-->
					<Flen>       1.80000000 </Flen>
				</Thelen2003Muscle>
				<Thelen2003Muscle name="glut_max3_r">
					<isDisabled> false </isDisabled>
					<!--Minimum allowed value for control signal. Used primarily when solving
					    for control values-->
					<min_control>       0.00000000 </min_control>
					<!--Maximum allowed value for control signal. Used primarily when solving
					    for control values-->
					<max_control>       1.00000000 </max_control>
					<GeometryPath name="">
						<PathPointSet name="">
							<objects>
								<PathPoint name="glut_max3_r-P1">
									<location>      -0.15560000      -0.03140000       0.00580000 </location>
									<VisibleObject name="">
										<!--Set of geometry files and associated attributes, allow .vtp, .stl,
										    .obj-->
										<GeometrySet name="">
											<objects/>
											<groups/>
										</GeometrySet>
										<!--Three scale factors for display purposes: scaleX scaleY scaleZ-->
										<scale_factors>       1.00000000       1.00000000       1.00000000 </scale_factors>
										<!--transform relative to owner specified as 3 rotations (rad) followed by
										    3 translations rX rY rZ tx ty tz-->
										<transform>      -0.00000000       0.00000000      -0.00000000       0.00000000       0.00000000       0.00000000 </transform>
										<!--Whether to show a coordinate frame-->
										<show_axes> false </show_axes>
										<!--Display Pref. 0:Hide 1:Wire 3:Flat 4:Shaded Can be overriden for
										    individual geometries-->
										<display_preference> 4 </display_preference>
									</VisibleObject>
									<body> pelvis </body>
								</PathPoint>
								<PathPoint name="glut_max3_r-P2">
									<location>      -0.15290000      -0.10520000       0.04030000 </location>
									<VisibleObject name="">
										<!--Set of geometry files and associated attributes, allow .vtp, .stl,
										    .obj-->
										<GeometrySet name="">
											<objects/>
											<groups/>
										</GeometrySet>
										<!--Three scale factors for display purposes: scaleX scaleY scaleZ-->
										<scale_factors>       1.00000000       1.00000000       1.00000000 </scale_factors>
										<!--transform relative to owner specified as 3 rotations (rad) followed by
										    3 translations rX rY rZ tx ty tz-->
										<transform>      -0.00000000       0.00000000      -0.00000000       0.00000000       0.00000000       0.00000000 </transform>
										<!--Whether to show a coordinate frame-->
										<show_axes> false </show_axes>
										<!--Display Pref. 0:Hide 1:Wire 3:Flat 4:Shaded Can be overriden for
										    individual geometries-->
										<display_preference> 4 </display_preference>
									</VisibleObject>
									<body> pelvis </body>
								</PathPoint>
								<PathPoint name="glut_max3_r-P3">
									<location>      -0.02990000      -0.10410000       0.01350000 </location>
									<VisibleObject name="">
										<!--Set of geometry files and associated attributes, allow .vtp, .stl,
										    .obj-->
										<GeometrySet name="">
											<objects/>
											<groups/>
										</GeometrySet>
										<!--Three scale factors for display purposes: scaleX scaleY scaleZ-->
										<scale_factors>       1.00000000       1.00000000       1.00000000 </scale_factors>
										<!--transform relative to owner specified as 3 rotations (rad) followed by
										    3 translations rX rY rZ tx ty tz-->
										<transform>      -0.00000000       0.00000000      -0.00000000       0.00000000       0.00000000       0.00000000 </transform>
										<!--Whether to show a coordinate frame-->
										<show_axes> false </show_axes>
										<!--Display Pref. 0:Hide 1:Wire 3:Flat 4:Shaded Can be overriden for
										    individual geometries-->
										<display_preference> 4 </display_preference>
									</VisibleObject>
									<body> femur_r </body>
								</PathPoint>
								<PathPoint name="glut_max3_r-P4">
									<location>      -0.00600000      -0.14190000       0.04110000 </location>
									<VisibleObject name="">
										<!--Set of geometry files and associated attributes, allow .vtp, .stl,
										    .obj-->
										<GeometrySet name="">
											<objects/>
											<groups/>
										</GeometrySet>
										<!--Three scale factors for display purposes: scaleX scaleY scaleZ-->
										<scale_factors>       1.00000000       1.00000000       1.00000000 </scale_factors>
										<!--transform relative to owner specified as 3 rotations (rad) followed by
										    3 translations rX rY rZ tx ty tz-->
										<transform>      -0.00000000       0.00000000      -0.00000000       0.00000000       0.00000000       0.00000000 </transform>
										<!--Whether to show a coordinate frame-->
										<show_axes> false </show_axes>
										<!--Display Pref. 0:Hide 1:Wire 3:Flat 4:Shaded Can be overriden for
										    individual geometries-->
										<display_preference> 4 </display_preference>
									</VisibleObject>
									<body> femur_r </body>
								</PathPoint>
							</objects>
							<groups/>
						</PathPointSet>
						<VisibleObject name="">
							<!--Set of geometry files and associated attributes, allow .vtp, .stl,
							    .obj-->
							<GeometrySet name="">
								<objects/>
								<groups/>
							</GeometrySet>
							<!--Three scale factors for display purposes: scaleX scaleY scaleZ-->
							<scale_factors>       1.00000000       1.00000000       1.00000000 </scale_factors>
							<!--transform relative to owner specified as 3 rotations (rad) followed by
							    3 translations rX rY rZ tx ty tz-->
							<transform>      -0.00000000       0.00000000      -0.00000000       0.00000000       0.00000000       0.00000000 </transform>
							<!--Whether to show a coordinate frame-->
							<show_axes> false </show_axes>
							<!--Display Pref. 0:Hide 1:Wire 3:Flat 4:Shaded Can be overriden for
							    individual geometries-->
							<display_preference> 4 </display_preference>
						</VisibleObject>
						<PathWrapSet name="">
							<objects/>
							<groups/>
						</PathWrapSet>
					</GeometryPath>
					<optimal_force>       1.00000000 </optimal_force>
					<!--Maximum isometric force that the fibers can generate-->
					<max_isometric_force>     552.00000000 </max_isometric_force>
					<!--Optimal length of the muscle fibers-->
					<optimal_fiber_length>       0.14400000 </optimal_fiber_length>
					<!--Resting length of the tendon-->
					<tendon_slack_length>       0.14500000 </tendon_slack_length>
					<!--Angle between tendon and fibers at optimal fiber length-->
					<pennation_angle_at_optimal>       0.08726646 </pennation_angle_at_optimal>
					<!--Maximum contraction velocity of the fibers, in optimal fiberlengths
					    per second-->
					<max_contraction_velocity>      10.00000000 </max_contraction_velocity>
					<!--time constant for ramping up of muscle activation-->
					<activation_time_constant>       0.01000000 </activation_time_constant>
					<!--time constant for ramping down of muscle activation-->
					<deactivation_time_constant>       0.04000000 </deactivation_time_constant>
					<!--maximum contraction velocity at full activation in fiber lengths per
					    second-->
					<Vmax>      10.00000000 </Vmax>
					<!--maximum contraction velocity at low activation in fiber lengths per
					    second-->
					<Vmax0>       5.00000000 </Vmax0>
					<!--tendon strain due to maximum isometric muscle force-->
					<FmaxTendonStrain>       0.03300000 </FmaxTendonStrain>
					<!--passive muscle strain due to maximum isometric muscle force-->
					<FmaxMuscleStrain>       0.60000000 </FmaxMuscleStrain>
					<!--shape factor for Gaussian active muscle force-length relationship-->
					<KshapeActive>       0.50000000 </KshapeActive>
					<!--exponential shape factor for passive force-length relationship-->
					<KshapePassive>       4.00000000 </KshapePassive>
					<!--passive damping in the force-velocity relationship-->
					<damping>       0.05000000 </damping>
					<!--force-velocity shape factor-->
					<Af>       0.30000000 </Af>
					<!--maximum normalized lengthening force-->
					<Flen>       1.80000000 </Flen>
				</Thelen2003Muscle>
				<Thelen2003Muscle name="iliacus_r">
					<isDisabled> false </isDisabled>
					<!--Minimum allowed value for control signal. Used primarily when solving
					    for control values-->
					<min_control>       0.00000000 </min_control>
					<!--Maximum allowed value for control signal. Used primarily when solving
					    for control values-->
					<max_control>       1.00000000 </max_control>
					<GeometryPath name="">
						<PathPointSet name="">
							<objects>
								<PathPoint name="iliacus_r-P1">
									<location>      -0.06740000       0.03650000       0.08540000 </location>
									<VisibleObject name="">
										<!--Set of geometry files and associated attributes, allow .vtp, .stl,
										    .obj-->
										<GeometrySet name="">
											<objects/>
											<groups/>
										</GeometrySet>
										<!--Three scale factors for display purposes: scaleX scaleY scaleZ-->
										<scale_factors>       1.00000000       1.00000000       1.00000000 </scale_factors>
										<!--transform relative to owner specified as 3 rotations (rad) followed by
										    3 translations rX rY rZ tx ty tz-->
										<transform>      -0.00000000       0.00000000      -0.00000000       0.00000000       0.00000000       0.00000000 </transform>
										<!--Whether to show a coordinate frame-->
										<show_axes> false </show_axes>
										<!--Display Pref. 0:Hide 1:Wire 3:Flat 4:Shaded Can be overriden for
										    individual geometries-->
										<display_preference> 4 </display_preference>
									</VisibleObject>
									<body> pelvis </body>
								</PathPoint>
								<PathPoint name="iliacus_r-P2">
									<location>      -0.02580000      -0.05500000       0.08110000 </location>
									<VisibleObject name="">
										<!--Set of geometry files and associated attributes, allow .vtp, .stl,
										    .obj-->
										<GeometrySet name="">
											<objects/>
											<groups/>
										</GeometrySet>
										<!--Three scale factors for display purposes: scaleX scaleY scaleZ-->
										<scale_factors>       1.00000000       1.00000000       1.00000000 </scale_factors>
										<!--transform relative to owner specified as 3 rotations (rad) followed by
										    3 translations rX rY rZ tx ty tz-->
										<transform>      -0.00000000       0.00000000      -0.00000000       0.00000000       0.00000000       0.00000000 </transform>
										<!--Whether to show a coordinate frame-->
										<show_axes> false </show_axes>
										<!--Display Pref. 0:Hide 1:Wire 3:Flat 4:Shaded Can be overriden for
										    individual geometries-->
										<display_preference> 4 </display_preference>
									</VisibleObject>
									<body> pelvis </body>
								</PathPoint>
								<ConditionalPathPoint name="iliacus_r-P3">
									<location>      -0.02880000      -0.08050000       0.08160000 </location>
									<VisibleObject name="">
										<!--Set of geometry files and associated attributes, allow .vtp, .stl,
										    .obj-->
										<GeometrySet name="">
											<objects/>
											<groups/>
										</GeometrySet>
										<!--Three scale factors for display purposes: scaleX scaleY scaleZ-->
										<scale_factors>       1.00000000       1.00000000       1.00000000 </scale_factors>
										<!--transform relative to owner specified as 3 rotations (rad) followed by
										    3 translations rX rY rZ tx ty tz-->
										<transform>      -0.00000000       0.00000000      -0.00000000       0.00000000       0.00000000       0.00000000 </transform>
										<!--Whether to show a coordinate frame-->
										<show_axes> false </show_axes>
										<!--Display Pref. 0:Hide 1:Wire 3:Flat 4:Shaded Can be overriden for
										    individual geometries-->
										<display_preference> 4 </display_preference>
									</VisibleObject>
									<body> pelvis </body>
									<range>      -1.57079633       0.78539816 </range>
									<coordinate> hip_flexion_r </coordinate>
								</ConditionalPathPoint>
								<PathPoint name="iliacus_r-P4">
									<location>       0.00170000      -0.05430000       0.00570000 </location>
									<VisibleObject name="">
										<!--Set of geometry files and associated attributes, allow .vtp, .stl,
										    .obj-->
										<GeometrySet name="">
											<objects/>
											<groups/>
										</GeometrySet>
										<!--Three scale factors for display purposes: scaleX scaleY scaleZ-->
										<scale_factors>       1.00000000       1.00000000       1.00000000 </scale_factors>
										<!--transform relative to owner specified as 3 rotations (rad) followed by
										    3 translations rX rY rZ tx ty tz-->
										<transform>      -0.00000000       0.00000000      -0.00000000       0.00000000       0.00000000       0.00000000 </transform>
										<!--Whether to show a coordinate frame-->
										<show_axes> false </show_axes>
										<!--Display Pref. 0:Hide 1:Wire 3:Flat 4:Shaded Can be overriden for
										    individual geometries-->
										<display_preference> 4 </display_preference>
									</VisibleObject>
									<body> femur_r </body>
								</PathPoint>
								<PathPoint name="iliacus_r-P5">
									<location>      -0.01930000      -0.06210000       0.01290000 </location>
									<VisibleObject name="">
										<!--Set of geometry files and associated attributes, allow .vtp, .stl,
										    .obj-->
										<GeometrySet name="">
											<objects/>
											<groups/>
										</GeometrySet>
										<!--Three scale factors for display purposes: scaleX scaleY scaleZ-->
										<scale_factors>       1.00000000       1.00000000       1.00000000 </scale_factors>
										<!--transform relative to owner specified as 3 rotations (rad) followed by
										    3 translations rX rY rZ tx ty tz-->
										<transform>      -0.00000000       0.00000000      -0.00000000       0.00000000       0.00000000       0.00000000 </transform>
										<!--Whether to show a coordinate frame-->
										<show_axes> false </show_axes>
										<!--Display Pref. 0:Hide 1:Wire 3:Flat 4:Shaded Can be overriden for
										    individual geometries-->
										<display_preference> 4 </display_preference>
									</VisibleObject>
									<body> femur_r </body>
								</PathPoint>
							</objects>
							<groups/>
						</PathPointSet>
						<VisibleObject name="">
							<!--Set of geometry files and associated attributes, allow .vtp, .stl,
							    .obj-->
							<GeometrySet name="">
								<objects/>
								<groups/>
							</GeometrySet>
							<!--Three scale factors for display purposes: scaleX scaleY scaleZ-->
							<scale_factors>       1.00000000       1.00000000       1.00000000 </scale_factors>
							<!--transform relative to owner specified as 3 rotations (rad) followed by
							    3 translations rX rY rZ tx ty tz-->
							<transform>      -0.00000000       0.00000000      -0.00000000       0.00000000       0.00000000       0.00000000 </transform>
							<!--Whether to show a coordinate frame-->
							<show_axes> false </show_axes>
							<!--Display Pref. 0:Hide 1:Wire 3:Flat 4:Shaded Can be overriden for
							    individual geometries-->
							<display_preference> 4 </display_preference>
						</VisibleObject>
						<PathWrapSet name="">
							<objects/>
							<groups/>
						</PathWrapSet>
					</GeometryPath>
					<optimal_force>       1.00000000 </optimal_force>
					<!--Maximum isometric force that the fibers can generate-->
					<max_isometric_force>    1073.00000000 </max_isometric_force>
					<!--Optimal length of the muscle fibers-->
					<optimal_fiber_length>       0.10000000 </optimal_fiber_length>
					<!--Resting length of the tendon-->
					<tendon_slack_length>       0.10000000 </tendon_slack_length>
					<!--Angle between tendon and fibers at optimal fiber length-->
					<pennation_angle_at_optimal>       0.12217305 </pennation_angle_at_optimal>
					<!--Maximum contraction velocity of the fibers, in optimal fiberlengths
					    per second-->
					<max_contraction_velocity>      10.00000000 </max_contraction_velocity>
					<!--time constant for ramping up of muscle activation-->
					<activation_time_constant>       0.01000000 </activation_time_constant>
					<!--time constant for ramping down of muscle activation-->
					<deactivation_time_constant>       0.04000000 </deactivation_time_constant>
					<!--maximum contraction velocity at full activation in fiber lengths per
					    second-->
					<Vmax>      10.00000000 </Vmax>
					<!--maximum contraction velocity at low activation in fiber lengths per
					    second-->
					<Vmax0>       5.00000000 </Vmax0>
					<!--tendon strain due to maximum isometric muscle force-->
					<FmaxTendonStrain>       0.03300000 </FmaxTendonStrain>
					<!--passive muscle strain due to maximum isometric muscle force-->
					<FmaxMuscleStrain>       0.60000000 </FmaxMuscleStrain>
					<!--shape factor for Gaussian active muscle force-length relationship-->
					<KshapeActive>       0.50000000 </KshapeActive>
					<!--exponential shape factor for passive force-length relationship-->
					<KshapePassive>       4.00000000 </KshapePassive>
					<!--passive damping in the force-velocity relationship-->
					<damping>       0.05000000 </damping>
					<!--force-velocity shape factor-->
					<Af>       0.30000000 </Af>
					<!--maximum normalized lengthening force-->
					<Flen>       1.80000000 </Flen>
				</Thelen2003Muscle>
				<Thelen2003Muscle name="psoas_r">
					<isDisabled> false </isDisabled>
					<!--Minimum allowed value for control signal. Used primarily when solving
					    for control values-->
					<min_control>       0.00000000 </min_control>
					<!--Maximum allowed value for control signal. Used primarily when solving
					    for control values-->
					<max_control>       1.00000000 </max_control>
					<GeometryPath name="">
						<PathPointSet name="">
							<objects>
								<PathPoint name="psoas_r-P1">
									<location>      -0.06470000       0.08870000       0.02890000 </location>
									<VisibleObject name="">
										<!--Set of geometry files and associated attributes, allow .vtp, .stl,
										    .obj-->
										<GeometrySet name="">
											<objects/>
											<groups/>
										</GeometrySet>
										<!--Three scale factors for display purposes: scaleX scaleY scaleZ-->
										<scale_factors>       1.00000000       1.00000000       1.00000000 </scale_factors>
										<!--transform relative to owner specified as 3 rotations (rad) followed by
										    3 translations rX rY rZ tx ty tz-->
										<transform>      -0.00000000       0.00000000      -0.00000000       0.00000000       0.00000000       0.00000000 </transform>
										<!--Whether to show a coordinate frame-->
										<show_axes> false </show_axes>
										<!--Display Pref. 0:Hide 1:Wire 3:Flat 4:Shaded Can be overriden for
										    individual geometries-->
										<display_preference> 4 </display_preference>
									</VisibleObject>
									<body> pelvis </body>
								</PathPoint>
								<PathPoint name="psoas_r-P2">
									<location>      -0.02380000      -0.05700000       0.07590000 </location>
									<VisibleObject name="">
										<!--Set of geometry files and associated attributes, allow .vtp, .stl,
										    .obj-->
										<GeometrySet name="">
											<objects/>
											<groups/>
										</GeometrySet>
										<!--Three scale factors for display purposes: scaleX scaleY scaleZ-->
										<scale_factors>       1.00000000       1.00000000       1.00000000 </scale_factors>
										<!--transform relative to owner specified as 3 rotations (rad) followed by
										    3 translations rX rY rZ tx ty tz-->
										<transform>      -0.00000000       0.00000000      -0.00000000       0.00000000       0.00000000       0.00000000 </transform>
										<!--Whether to show a coordinate frame-->
										<show_axes> false </show_axes>
										<!--Display Pref. 0:Hide 1:Wire 3:Flat 4:Shaded Can be overriden for
										    individual geometries-->
										<display_preference> 4 </display_preference>
									</VisibleObject>
									<body> pelvis </body>
								</PathPoint>
								<ConditionalPathPoint name="psoas_r-P3">
									<location>      -0.02880000      -0.08050000       0.08160000 </location>
									<VisibleObject name="">
										<!--Set of geometry files and associated attributes, allow .vtp, .stl,
										    .obj-->
										<GeometrySet name="">
											<objects/>
											<groups/>
										</GeometrySet>
										<!--Three scale factors for display purposes: scaleX scaleY scaleZ-->
										<scale_factors>       1.00000000       1.00000000       1.00000000 </scale_factors>
										<!--transform relative to owner specified as 3 rotations (rad) followed by
										    3 translations rX rY rZ tx ty tz-->
										<transform>      -0.00000000       0.00000000      -0.00000000       0.00000000       0.00000000       0.00000000 </transform>
										<!--Whether to show a coordinate frame-->
										<show_axes> false </show_axes>
										<!--Display Pref. 0:Hide 1:Wire 3:Flat 4:Shaded Can be overriden for
										    individual geometries-->
										<display_preference> 4 </display_preference>
									</VisibleObject>
									<body> pelvis </body>
									<range>      -1.57079633       0.78539816 </range>
									<coordinate> hip_flexion_r </coordinate>
								</ConditionalPathPoint>
								<PathPoint name="psoas_r-P4">
									<location>       0.00160000      -0.05070000       0.00380000 </location>
									<VisibleObject name="">
										<!--Set of geometry files and associated attributes, allow .vtp, .stl,
										    .obj-->
										<GeometrySet name="">
											<objects/>
											<groups/>
										</GeometrySet>
										<!--Three scale factors for display purposes: scaleX scaleY scaleZ-->
										<scale_factors>       1.00000000       1.00000000       1.00000000 </scale_factors>
										<!--transform relative to owner specified as 3 rotations (rad) followed by
										    3 translations rX rY rZ tx ty tz-->
										<transform>      -0.00000000       0.00000000      -0.00000000       0.00000000       0.00000000       0.00000000 </transform>
										<!--Whether to show a coordinate frame-->
										<show_axes> false </show_axes>
										<!--Display Pref. 0:Hide 1:Wire 3:Flat 4:Shaded Can be overriden for
										    individual geometries-->
										<display_preference> 4 </display_preference>
									</VisibleObject>
									<body> femur_r </body>
								</PathPoint>
								<PathPoint name="psoas_r-P5">
									<location>      -0.01880000      -0.05970000       0.01040000 </location>
									<VisibleObject name="">
										<!--Set of geometry files and associated attributes, allow .vtp, .stl,
										    .obj-->
										<GeometrySet name="">
											<objects/>
											<groups/>
										</GeometrySet>
										<!--Three scale factors for display purposes: scaleX scaleY scaleZ-->
										<scale_factors>       1.00000000       1.00000000       1.00000000 </scale_factors>
										<!--transform relative to owner specified as 3 rotations (rad) followed by
										    3 translations rX rY rZ tx ty tz-->
										<transform>      -0.00000000       0.00000000      -0.00000000       0.00000000       0.00000000       0.00000000 </transform>
										<!--Whether to show a coordinate frame-->
										<show_axes> false </show_axes>
										<!--Display Pref. 0:Hide 1:Wire 3:Flat 4:Shaded Can be overriden for
										    individual geometries-->
										<display_preference> 4 </display_preference>
									</VisibleObject>
									<body> femur_r </body>
								</PathPoint>
							</objects>
							<groups/>
						</PathPointSet>
						<VisibleObject name="">
							<!--Set of geometry files and associated attributes, allow .vtp, .stl,
							    .obj-->
							<GeometrySet name="">
								<objects/>
								<groups/>
							</GeometrySet>
							<!--Three scale factors for display purposes: scaleX scaleY scaleZ-->
							<scale_factors>       1.00000000       1.00000000       1.00000000 </scale_factors>
							<!--transform relative to owner specified as 3 rotations (rad) followed by
							    3 translations rX rY rZ tx ty tz-->
							<transform>      -0.00000000       0.00000000      -0.00000000       0.00000000       0.00000000       0.00000000 </transform>
							<!--Whether to show a coordinate frame-->
							<show_axes> false </show_axes>
							<!--Display Pref. 0:Hide 1:Wire 3:Flat 4:Shaded Can be overriden for
							    individual geometries-->
							<display_preference> 4 </display_preference>
						</VisibleObject>
						<PathWrapSet name="">
							<objects/>
							<groups/>
						</PathWrapSet>
					</GeometryPath>
					<optimal_force>       1.00000000 </optimal_force>
					<!--Maximum isometric force that the fibers can generate-->
					<max_isometric_force>    1113.00000000 </max_isometric_force>
					<!--Optimal length of the muscle fibers-->
					<optimal_fiber_length>       0.10000000 </optimal_fiber_length>
					<!--Resting length of the tendon-->
					<tendon_slack_length>       0.16000000 </tendon_slack_length>
					<!--Angle between tendon and fibers at optimal fiber length-->
					<pennation_angle_at_optimal>       0.13962634 </pennation_angle_at_optimal>
					<!--Maximum contraction velocity of the fibers, in optimal fiberlengths
					    per second-->
					<max_contraction_velocity>      10.00000000 </max_contraction_velocity>
					<!--time constant for ramping up of muscle activation-->
					<activation_time_constant>       0.01000000 </activation_time_constant>
					<!--time constant for ramping down of muscle activation-->
					<deactivation_time_constant>       0.04000000 </deactivation_time_constant>
					<!--maximum contraction velocity at full activation in fiber lengths per
					    second-->
					<Vmax>      10.00000000 </Vmax>
					<!--maximum contraction velocity at low activation in fiber lengths per
					    second-->
					<Vmax0>       5.00000000 </Vmax0>
					<!--tendon strain due to maximum isometric muscle force-->
					<FmaxTendonStrain>       0.03300000 </FmaxTendonStrain>
					<!--passive muscle strain due to maximum isometric muscle force-->
					<FmaxMuscleStrain>       0.60000000 </FmaxMuscleStrain>
					<!--shape factor for Gaussian active muscle force-length relationship-->
					<KshapeActive>       0.50000000 </KshapeActive>
					<!--exponential shape factor for passive force-length relationship-->
					<KshapePassive>       4.00000000 </KshapePassive>
					<!--passive damping in the force-velocity relationship-->
					<damping>       0.05000000 </damping>
					<!--force-velocity shape factor-->
					<Af>       0.30000000 </Af>
					<!--maximum normalized lengthening force-->
					<Flen>       1.80000000 </Flen>
				</Thelen2003Muscle>
				<Thelen2003Muscle name="quad_fem_r">
					<isDisabled> false </isDisabled>
					<!--Minimum allowed value for control signal. Used primarily when solving
					    for control values-->
					<min_control>       0.00000000 </min_control>
					<!--Maximum allowed value for control signal. Used primarily when solving
					    for control values-->
					<max_control>       1.00000000 </max_control>
					<GeometryPath name="">
						<PathPointSet name="">
							<objects>
								<PathPoint name="quad_fem_r-P1">
									<location>      -0.11430000      -0.11510000       0.05200000 </location>
									<VisibleObject name="">
										<!--Set of geometry files and associated attributes, allow .vtp, .stl,
										    .obj-->
										<GeometrySet name="">
											<objects/>
											<groups/>
										</GeometrySet>
										<!--Three scale factors for display purposes: scaleX scaleY scaleZ-->
										<scale_factors>       1.00000000       1.00000000       1.00000000 </scale_factors>
										<!--transform relative to owner specified as 3 rotations (rad) followed by
										    3 translations rX rY rZ tx ty tz-->
										<transform>      -0.00000000       0.00000000      -0.00000000       0.00000000       0.00000000       0.00000000 </transform>
										<!--Whether to show a coordinate frame-->
										<show_axes> false </show_axes>
										<!--Display Pref. 0:Hide 1:Wire 3:Flat 4:Shaded Can be overriden for
										    individual geometries-->
										<display_preference> 4 </display_preference>
									</VisibleObject>
									<body> pelvis </body>
								</PathPoint>
								<PathPoint name="quad_fem_r-P2">
									<location>      -0.03810000      -0.03590000       0.03660000 </location>
									<VisibleObject name="">
										<!--Set of geometry files and associated attributes, allow .vtp, .stl,
										    .obj-->
										<GeometrySet name="">
											<objects/>
											<groups/>
										</GeometrySet>
										<!--Three scale factors for display purposes: scaleX scaleY scaleZ-->
										<scale_factors>       1.00000000       1.00000000       1.00000000 </scale_factors>
										<!--transform relative to owner specified as 3 rotations (rad) followed by
										    3 translations rX rY rZ tx ty tz-->
										<transform>      -0.00000000       0.00000000      -0.00000000       0.00000000       0.00000000       0.00000000 </transform>
										<!--Whether to show a coordinate frame-->
										<show_axes> false </show_axes>
										<!--Display Pref. 0:Hide 1:Wire 3:Flat 4:Shaded Can be overriden for
										    individual geometries-->
										<display_preference> 4 </display_preference>
									</VisibleObject>
									<body> femur_r </body>
								</PathPoint>
							</objects>
							<groups/>
						</PathPointSet>
						<VisibleObject name="">
							<!--Set of geometry files and associated attributes, allow .vtp, .stl,
							    .obj-->
							<GeometrySet name="">
								<objects/>
								<groups/>
							</GeometrySet>
							<!--Three scale factors for display purposes: scaleX scaleY scaleZ-->
							<scale_factors>       1.00000000       1.00000000       1.00000000 </scale_factors>
							<!--transform relative to owner specified as 3 rotations (rad) followed by
							    3 translations rX rY rZ tx ty tz-->
							<transform>      -0.00000000       0.00000000      -0.00000000       0.00000000       0.00000000       0.00000000 </transform>
							<!--Whether to show a coordinate frame-->
							<show_axes> false </show_axes>
							<!--Display Pref. 0:Hide 1:Wire 3:Flat 4:Shaded Can be overriden for
							    individual geometries-->
							<display_preference> 4 </display_preference>
						</VisibleObject>
						<PathWrapSet name="">
							<objects/>
							<groups/>
						</PathWrapSet>
					</GeometryPath>
					<optimal_force>       1.00000000 </optimal_force>
					<!--Maximum isometric force that the fibers can generate-->
					<max_isometric_force>     381.00000000 </max_isometric_force>
					<!--Optimal length of the muscle fibers-->
					<optimal_fiber_length>       0.05400000 </optimal_fiber_length>
					<!--Resting length of the tendon-->
					<tendon_slack_length>       0.02400000 </tendon_slack_length>
					<!--Angle between tendon and fibers at optimal fiber length-->
					<pennation_angle_at_optimal>       0.00000000 </pennation_angle_at_optimal>
					<!--Maximum contraction velocity of the fibers, in optimal fiberlengths
					    per second-->
					<max_contraction_velocity>      10.00000000 </max_contraction_velocity>
					<!--time constant for ramping up of muscle activation-->
					<activation_time_constant>       0.01000000 </activation_time_constant>
					<!--time constant for ramping down of muscle activation-->
					<deactivation_time_constant>       0.04000000 </deactivation_time_constant>
					<!--maximum contraction velocity at full activation in fiber lengths per
					    second-->
					<Vmax>      10.00000000 </Vmax>
					<!--maximum contraction velocity at low activation in fiber lengths per
					    second-->
					<Vmax0>       5.00000000 </Vmax0>
					<!--tendon strain due to maximum isometric muscle force-->
					<FmaxTendonStrain>       0.03300000 </FmaxTendonStrain>
					<!--passive muscle strain due to maximum isometric muscle force-->
					<FmaxMuscleStrain>       0.60000000 </FmaxMuscleStrain>
					<!--shape factor for Gaussian active muscle force-length relationship-->
					<KshapeActive>       0.50000000 </KshapeActive>
					<!--exponential shape factor for passive force-length relationship-->
					<KshapePassive>       4.00000000 </KshapePassive>
					<!--passive damping in the force-velocity relationship-->
					<damping>       0.05000000 </damping>
					<!--force-velocity shape factor-->
					<Af>       0.30000000 </Af>
					<!--maximum normalized lengthening force-->
					<Flen>       1.80000000 </Flen>
				</Thelen2003Muscle>
				<Thelen2003Muscle name="gem_r">
					<isDisabled> false </isDisabled>
					<!--Minimum allowed value for control signal. Used primarily when solving
					    for control values-->
					<min_control>       0.00000000 </min_control>
					<!--Maximum allowed value for control signal. Used primarily when solving
					    for control values-->
					<max_control>       1.00000000 </max_control>
					<GeometryPath name="">
						<PathPointSet name="">
							<objects>
								<PathPoint name="gem_r-P1">
									<location>      -0.11330000      -0.08200000       0.07140000 </location>
									<VisibleObject name="">
										<!--Set of geometry files and associated attributes, allow .vtp, .stl,
										    .obj-->
										<GeometrySet name="">
											<objects/>
											<groups/>
										</GeometrySet>
										<!--Three scale factors for display purposes: scaleX scaleY scaleZ-->
										<scale_factors>       1.00000000       1.00000000       1.00000000 </scale_factors>
										<!--transform relative to owner specified as 3 rotations (rad) followed by
										    3 translations rX rY rZ tx ty tz-->
										<transform>      -0.00000000       0.00000000      -0.00000000       0.00000000       0.00000000       0.00000000 </transform>
										<!--Whether to show a coordinate frame-->
										<show_axes> false </show_axes>
										<!--Display Pref. 0:Hide 1:Wire 3:Flat 4:Shaded Can be overriden for
										    individual geometries-->
										<display_preference> 4 </display_preference>
									</VisibleObject>
									<body> pelvis </body>
								</PathPoint>
								<PathPoint name="gem_r-P2">
									<location>      -0.01420000      -0.00330000       0.04430000 </location>
									<VisibleObject name="">
										<!--Set of geometry files and associated attributes, allow .vtp, .stl,
										    .obj-->
										<GeometrySet name="">
											<objects/>
											<groups/>
										</GeometrySet>
										<!--Three scale factors for display purposes: scaleX scaleY scaleZ-->
										<scale_factors>       1.00000000       1.00000000       1.00000000 </scale_factors>
										<!--transform relative to owner specified as 3 rotations (rad) followed by
										    3 translations rX rY rZ tx ty tz-->
										<transform>      -0.00000000       0.00000000      -0.00000000       0.00000000       0.00000000       0.00000000 </transform>
										<!--Whether to show a coordinate frame-->
										<show_axes> false </show_axes>
										<!--Display Pref. 0:Hide 1:Wire 3:Flat 4:Shaded Can be overriden for
										    individual geometries-->
										<display_preference> 4 </display_preference>
									</VisibleObject>
									<body> femur_r </body>
								</PathPoint>
							</objects>
							<groups/>
						</PathPointSet>
						<VisibleObject name="">
							<!--Set of geometry files and associated attributes, allow .vtp, .stl,
							    .obj-->
							<GeometrySet name="">
								<objects/>
								<groups/>
							</GeometrySet>
							<!--Three scale factors for display purposes: scaleX scaleY scaleZ-->
							<scale_factors>       1.00000000       1.00000000       1.00000000 </scale_factors>
							<!--transform relative to owner specified as 3 rotations (rad) followed by
							    3 translations rX rY rZ tx ty tz-->
							<transform>      -0.00000000       0.00000000      -0.00000000       0.00000000       0.00000000       0.00000000 </transform>
							<!--Whether to show a coordinate frame-->
							<show_axes> false </show_axes>
							<!--Display Pref. 0:Hide 1:Wire 3:Flat 4:Shaded Can be overriden for
							    individual geometries-->
							<display_preference> 4 </display_preference>
						</VisibleObject>
						<PathWrapSet name="">
							<objects/>
							<groups/>
						</PathWrapSet>
					</GeometryPath>
					<optimal_force>       1.00000000 </optimal_force>
					<!--Maximum isometric force that the fibers can generate-->
					<max_isometric_force>     164.00000000 </max_isometric_force>
					<!--Optimal length of the muscle fibers-->
					<optimal_fiber_length>       0.02400000 </optimal_fiber_length>
					<!--Resting length of the tendon-->
					<tendon_slack_length>       0.03900000 </tendon_slack_length>
					<!--Angle between tendon and fibers at optimal fiber length-->
					<pennation_angle_at_optimal>       0.00000000 </pennation_angle_at_optimal>
					<!--Maximum contraction velocity of the fibers, in optimal fiberlengths
					    per second-->
					<max_contraction_velocity>      10.00000000 </max_contraction_velocity>
					<!--time constant for ramping up of muscle activation-->
					<activation_time_constant>       0.01000000 </activation_time_constant>
					<!--time constant for ramping down of muscle activation-->
					<deactivation_time_constant>       0.04000000 </deactivation_time_constant>
					<!--maximum contraction velocity at full activation in fiber lengths per
					    second-->
					<Vmax>      10.00000000 </Vmax>
					<!--maximum contraction velocity at low activation in fiber lengths per
					    second-->
					<Vmax0>       5.00000000 </Vmax0>
					<!--tendon strain due to maximum isometric muscle force-->
					<FmaxTendonStrain>       0.03300000 </FmaxTendonStrain>
					<!--passive muscle strain due to maximum isometric muscle force-->
					<FmaxMuscleStrain>       0.60000000 </FmaxMuscleStrain>
					<!--shape factor for Gaussian active muscle force-length relationship-->
					<KshapeActive>       0.50000000 </KshapeActive>
					<!--exponential shape factor for passive force-length relationship-->
					<KshapePassive>       4.00000000 </KshapePassive>
					<!--passive damping in the force-velocity relationship-->
					<damping>       0.05000000 </damping>
					<!--force-velocity shape factor-->
					<Af>       0.30000000 </Af>
					<!--maximum normalized lengthening force-->
					<Flen>       1.80000000 </Flen>
				</Thelen2003Muscle>
				<Thelen2003Muscle name="peri_r">
					<isDisabled> false </isDisabled>
					<!--Minimum allowed value for control signal. Used primarily when solving
					    for control values-->
					<min_control>       0.00000000 </min_control>
					<!--Maximum allowed value for control signal. Used primarily when solving
					    for control values-->
					<max_control>       1.00000000 </max_control>
					<GeometryPath name="">
						<PathPointSet name="">
							<objects>
								<PathPoint name="peri_r-P1">
									<location>      -0.13960000       0.00030000       0.02350000 </location>
									<VisibleObject name="">
										<!--Set of geometry files and associated attributes, allow .vtp, .stl,
										    .obj-->
										<GeometrySet name="">
											<objects/>
											<groups/>
										</GeometrySet>
										<!--Three scale factors for display purposes: scaleX scaleY scaleZ-->
										<scale_factors>       1.00000000       1.00000000       1.00000000 </scale_factors>
										<!--transform relative to owner specified as 3 rotations (rad) followed by
										    3 translations rX rY rZ tx ty tz-->
										<transform>      -0.00000000       0.00000000      -0.00000000       0.00000000       0.00000000       0.00000000 </transform>
										<!--Whether to show a coordinate frame-->
										<show_axes> false </show_axes>
										<!--Display Pref. 0:Hide 1:Wire 3:Flat 4:Shaded Can be overriden for
										    individual geometries-->
										<display_preference> 4 </display_preference>
									</VisibleObject>
									<body> pelvis </body>
								</PathPoint>
								<PathPoint name="peri_r-P2">
									<location>      -0.11930000      -0.02760000       0.06570000 </location>
									<VisibleObject name="">
										<!--Set of geometry files and associated attributes, allow .vtp, .stl,
										    .obj-->
										<GeometrySet name="">
											<objects/>
											<groups/>
										</GeometrySet>
										<!--Three scale factors for display purposes: scaleX scaleY scaleZ-->
										<scale_factors>       1.00000000       1.00000000       1.00000000 </scale_factors>
										<!--transform relative to owner specified as 3 rotations (rad) followed by
										    3 translations rX rY rZ tx ty tz-->
										<transform>      -0.00000000       0.00000000      -0.00000000       0.00000000       0.00000000       0.00000000 </transform>
										<!--Whether to show a coordinate frame-->
										<show_axes> false </show_axes>
										<!--Display Pref. 0:Hide 1:Wire 3:Flat 4:Shaded Can be overriden for
										    individual geometries-->
										<display_preference> 4 </display_preference>
									</VisibleObject>
									<body> pelvis </body>
								</PathPoint>
								<PathPoint name="peri_r-P3">
									<location>      -0.01480000      -0.00360000       0.04370000 </location>
									<VisibleObject name="">
										<!--Set of geometry files and associated attributes, allow .vtp, .stl,
										    .obj-->
										<GeometrySet name="">
											<objects/>
											<groups/>
										</GeometrySet>
										<!--Three scale factors for display purposes: scaleX scaleY scaleZ-->
										<scale_factors>       1.00000000       1.00000000       1.00000000 </scale_factors>
										<!--transform relative to owner specified as 3 rotations (rad) followed by
										    3 translations rX rY rZ tx ty tz-->
										<transform>      -0.00000000       0.00000000      -0.00000000       0.00000000       0.00000000       0.00000000 </transform>
										<!--Whether to show a coordinate frame-->
										<show_axes> false </show_axes>
										<!--Display Pref. 0:Hide 1:Wire 3:Flat 4:Shaded Can be overriden for
										    individual geometries-->
										<display_preference> 4 </display_preference>
									</VisibleObject>
									<body> femur_r </body>
								</PathPoint>
							</objects>
							<groups/>
						</PathPointSet>
						<VisibleObject name="">
							<!--Set of geometry files and associated attributes, allow .vtp, .stl,
							    .obj-->
							<GeometrySet name="">
								<objects/>
								<groups/>
							</GeometrySet>
							<!--Three scale factors for display purposes: scaleX scaleY scaleZ-->
							<scale_factors>       1.00000000       1.00000000       1.00000000 </scale_factors>
							<!--transform relative to owner specified as 3 rotations (rad) followed by
							    3 translations rX rY rZ tx ty tz-->
							<transform>      -0.00000000       0.00000000      -0.00000000       0.00000000       0.00000000       0.00000000 </transform>
							<!--Whether to show a coordinate frame-->
							<show_axes> false </show_axes>
							<!--Display Pref. 0:Hide 1:Wire 3:Flat 4:Shaded Can be overriden for
							    individual geometries-->
							<display_preference> 4 </display_preference>
						</VisibleObject>
						<PathWrapSet name="">
							<objects/>
							<groups/>
						</PathWrapSet>
					</GeometryPath>
					<optimal_force>       1.00000000 </optimal_force>
					<!--Maximum isometric force that the fibers can generate-->
					<max_isometric_force>     444.00000000 </max_isometric_force>
					<!--Optimal length of the muscle fibers-->
					<optimal_fiber_length>       0.02600000 </optimal_fiber_length>
					<!--Resting length of the tendon-->
					<tendon_slack_length>       0.11500000 </tendon_slack_length>
					<!--Angle between tendon and fibers at optimal fiber length-->
					<pennation_angle_at_optimal>       0.17453293 </pennation_angle_at_optimal>
					<!--Maximum contraction velocity of the fibers, in optimal fiberlengths
					    per second-->
					<max_contraction_velocity>      10.00000000 </max_contraction_velocity>
					<!--time constant for ramping up of muscle activation-->
					<activation_time_constant>       0.01000000 </activation_time_constant>
					<!--time constant for ramping down of muscle activation-->
					<deactivation_time_constant>       0.04000000 </deactivation_time_constant>
					<!--maximum contraction velocity at full activation in fiber lengths per
					    second-->
					<Vmax>      10.00000000 </Vmax>
					<!--maximum contraction velocity at low activation in fiber lengths per
					    second-->
					<Vmax0>       5.00000000 </Vmax0>
					<!--tendon strain due to maximum isometric muscle force-->
					<FmaxTendonStrain>       0.03300000 </FmaxTendonStrain>
					<!--passive muscle strain due to maximum isometric muscle force-->
					<FmaxMuscleStrain>       0.60000000 </FmaxMuscleStrain>
					<!--shape factor for Gaussian active muscle force-length relationship-->
					<KshapeActive>       0.50000000 </KshapeActive>
					<!--exponential shape factor for passive force-length relationship-->
					<KshapePassive>       4.00000000 </KshapePassive>
					<!--passive damping in the force-velocity relationship-->
					<damping>       0.05000000 </damping>
					<!--force-velocity shape factor-->
					<Af>       0.30000000 </Af>
					<!--maximum normalized lengthening force-->
					<Flen>       1.80000000 </Flen>
				</Thelen2003Muscle>
				<Thelen2003Muscle name="rect_fem_r">
					<isDisabled> false </isDisabled>
					<!--Minimum allowed value for control signal. Used primarily when solving
					    for control values-->
					<min_control>       0.00000000 </min_control>
					<!--Maximum allowed value for control signal. Used primarily when solving
					    for control values-->
					<max_control>       1.00000000 </max_control>
					<GeometryPath name="">
						<PathPointSet name="">
							<objects>
								<PathPoint name="rect_fem_r-P1">
									<location>      -0.02950000      -0.03110000       0.09680000 </location>
									<VisibleObject name="">
										<!--Set of geometry files and associated attributes, allow .vtp, .stl,
										    .obj-->
										<GeometrySet name="">
											<objects/>
											<groups/>
										</GeometrySet>
										<!--Three scale factors for display purposes: scaleX scaleY scaleZ-->
										<scale_factors>       1.00000000       1.00000000       1.00000000 </scale_factors>
										<!--transform relative to owner specified as 3 rotations (rad) followed by
										    3 translations rX rY rZ tx ty tz-->
										<transform>      -0.00000000       0.00000000      -0.00000000       0.00000000       0.00000000       0.00000000 </transform>
										<!--Whether to show a coordinate frame-->
										<show_axes> false </show_axes>
										<!--Display Pref. 0:Hide 1:Wire 3:Flat 4:Shaded Can be overriden for
										    individual geometries-->
										<display_preference> 4 </display_preference>
									</VisibleObject>
									<body> pelvis </body>
								</PathPoint>
								<ConditionalPathPoint name="rect_fem_r-P2">
									<location>       0.03340000      -0.40300000       0.00190000 </location>
									<VisibleObject name="">
										<!--Set of geometry files and associated attributes, allow .vtp, .stl,
										    .obj-->
										<GeometrySet name="">
											<objects/>
											<groups/>
										</GeometrySet>
										<!--Three scale factors for display purposes: scaleX scaleY scaleZ-->
										<scale_factors>       1.00000000       1.00000000       1.00000000 </scale_factors>
										<!--transform relative to owner specified as 3 rotations (rad) followed by
										    3 translations rX rY rZ tx ty tz-->
										<transform>      -0.00000000       0.00000000      -0.00000000       0.00000000       0.00000000       0.00000000 </transform>
										<!--Whether to show a coordinate frame-->
										<show_axes> false </show_axes>
										<!--Display Pref. 0:Hide 1:Wire 3:Flat 4:Shaded Can be overriden for
										    individual geometries-->
										<display_preference> 4 </display_preference>
									</VisibleObject>
									<body> femur_r </body>
									<range>      -2.61799388      -1.45996792 </range>
									<coordinate> knee_angle_r </coordinate>
								</ConditionalPathPoint>
								<MovingPathPoint name="rect_fem_r-P3">
									<location>       0.06175755       0.02098402       0.00140000 </location>
									<VisibleObject name="">
										<!--Set of geometry files and associated attributes, allow .vtp, .stl,
										    .obj-->
										<GeometrySet name="">
											<objects/>
											<groups/>
										</GeometrySet>
										<!--Three scale factors for display purposes: scaleX scaleY scaleZ-->
										<scale_factors>       1.00000000       1.00000000       1.00000000 </scale_factors>
										<!--transform relative to owner specified as 3 rotations (rad) followed by
										    3 translations rX rY rZ tx ty tz-->
										<transform>      -0.00000000       0.00000000      -0.00000000       0.00000000       0.00000000       0.00000000 </transform>
										<!--Whether to show a coordinate frame-->
										<show_axes> false </show_axes>
										<!--Display Pref. 0:Hide 1:Wire 3:Flat 4:Shaded Can be overriden for
										    individual geometries-->
										<display_preference> 4 </display_preference>
									</VisibleObject>
									<body> tibia_r </body>
									<x_location>
										<NaturalCubicSpline name="">
											<x>      -2.09439510      -1.99997279      -1.57079633      -1.45752446      -1.39626340      -1.04719755      -0.69813170      -0.52639130      -0.34906585      -0.17453293       0.00000000       0.00017453       0.00034907       0.02792527       0.08726646       0.17453293       2.09439510 </x>
											<y>       0.01558050       0.01799382       0.02750810       0.02965635       0.03076155       0.03656953       0.04220742       0.04509018       0.04839100       0.05342993       0.06175755       0.06176687       0.06177620       0.06330831       0.06699396       0.07330346       0.05734807 </y>
										</NaturalCubicSpline>
									</x_location>
									<x_coordinate> knee_angle_r </x_coordinate>
									<y_location>
										<NaturalCubicSpline name="">
											<x>      -2.09439510      -1.99997279      -1.57079633      -1.45752446      -1.39626340      -1.04719755      -0.69813170      -0.52639130      -0.34906585      -0.17453293       0.00000000       0.00017453       0.00034907       0.02792527       0.08726646       0.17453293       2.09439510 </x>
											<y>       0.02341162       0.02376131       0.02511413       0.02527948       0.02531463       0.02491840       0.02423731       0.02384473       0.02341972       0.02276440       0.02098402       0.02098143       0.02097883       0.02052247       0.01917541       0.01595544      -0.06737737 </y>
										</NaturalCubicSpline>
									</y_location>
									<y_coordinate> knee_angle_r </y_coordinate>
									<z_location>
										<NaturalCubicSpline name="">
											<x>      -2.09440000       0.17450000 </x>
											<y>       0.00140000       0.00140000 </y>
										</NaturalCubicSpline>
									</z_location>
									<z_coordinate> knee_angle_r </z_coordinate>
								</MovingPathPoint>
							</objects>
							<groups/>
						</PathPointSet>
						<VisibleObject name="">
							<!--Set of geometry files and associated attributes, allow .vtp, .stl,
							    .obj-->
							<GeometrySet name="">
								<objects/>
								<groups/>
							</GeometrySet>
							<!--Three scale factors for display purposes: scaleX scaleY scaleZ-->
							<scale_factors>       1.00000000       1.00000000       1.00000000 </scale_factors>
							<!--transform relative to owner specified as 3 rotations (rad) followed by
							    3 translations rX rY rZ tx ty tz-->
							<transform>      -0.00000000       0.00000000      -0.00000000       0.00000000       0.00000000       0.00000000 </transform>
							<!--Whether to show a coordinate frame-->
							<show_axes> false </show_axes>
							<!--Display Pref. 0:Hide 1:Wire 3:Flat 4:Shaded Can be overriden for
							    individual geometries-->
							<display_preference> 4 </display_preference>
						</VisibleObject>
						<PathWrapSet name="">
							<objects/>
							<groups/>
						</PathWrapSet>
					</GeometryPath>
					<optimal_force>       1.00000000 </optimal_force>
					<!--Maximum isometric force that the fibers can generate-->
					<max_isometric_force>    1169.00000000 </max_isometric_force>
					<!--Optimal length of the muscle fibers-->
					<optimal_fiber_length>       0.11400000 </optimal_fiber_length>
					<!--Resting length of the tendon-->
					<tendon_slack_length>       0.31000000 </tendon_slack_length>
					<!--Angle between tendon and fibers at optimal fiber length-->
					<pennation_angle_at_optimal>       0.08726646 </pennation_angle_at_optimal>
					<!--Maximum contraction velocity of the fibers, in optimal fiberlengths
					    per second-->
					<max_contraction_velocity>      10.00000000 </max_contraction_velocity>
					<!--time constant for ramping up of muscle activation-->
					<activation_time_constant>       0.01000000 </activation_time_constant>
					<!--time constant for ramping down of muscle activation-->
					<deactivation_time_constant>       0.04000000 </deactivation_time_constant>
					<!--maximum contraction velocity at full activation in fiber lengths per
					    second-->
					<Vmax>      10.00000000 </Vmax>
					<!--maximum contraction velocity at low activation in fiber lengths per
					    second-->
					<Vmax0>       5.00000000 </Vmax0>
					<!--tendon strain due to maximum isometric muscle force-->
					<FmaxTendonStrain>       0.03300000 </FmaxTendonStrain>
					<!--passive muscle strain due to maximum isometric muscle force-->
					<FmaxMuscleStrain>       0.60000000 </FmaxMuscleStrain>
					<!--shape factor for Gaussian active muscle force-length relationship-->
					<KshapeActive>       0.50000000 </KshapeActive>
					<!--exponential shape factor for passive force-length relationship-->
					<KshapePassive>       4.00000000 </KshapePassive>
					<!--passive damping in the force-velocity relationship-->
					<damping>       0.05000000 </damping>
					<!--force-velocity shape factor-->
					<Af>       0.30000000 </Af>
					<!--maximum normalized lengthening force-->
					<Flen>       1.80000000 </Flen>
				</Thelen2003Muscle>
				<Thelen2003Muscle name="vas_med_r">
					<isDisabled> false </isDisabled>
					<!--Minimum allowed value for control signal. Used primarily when solving
					    for control values-->
					<min_control>       0.00000000 </min_control>
					<!--Maximum allowed value for control signal. Used primarily when solving
					    for control values-->
					<max_control>       1.00000000 </max_control>
					<GeometryPath name="">
						<PathPointSet name="">
							<objects>
								<PathPoint name="vas_med_r-P1">
									<location>       0.01400000      -0.20990000       0.01880000 </location>
									<VisibleObject name="">
										<!--Set of geometry files and associated attributes, allow .vtp, .stl,
										    .obj-->
										<GeometrySet name="">
											<objects/>
											<groups/>
										</GeometrySet>
										<!--Three scale factors for display purposes: scaleX scaleY scaleZ-->
										<scale_factors>       1.00000000       1.00000000       1.00000000 </scale_factors>
										<!--transform relative to owner specified as 3 rotations (rad) followed by
										    3 translations rX rY rZ tx ty tz-->
										<transform>      -0.00000000       0.00000000      -0.00000000       0.00000000       0.00000000       0.00000000 </transform>
										<!--Whether to show a coordinate frame-->
										<show_axes> false </show_axes>
										<!--Display Pref. 0:Hide 1:Wire 3:Flat 4:Shaded Can be overriden for
										    individual geometries-->
										<display_preference> 4 </display_preference>
									</VisibleObject>
									<body> femur_r </body>
								</PathPoint>
								<PathPoint name="vas_med_r-P2">
									<location>       0.03560000      -0.27690000       0.00090000 </location>
									<VisibleObject name="">
										<!--Set of geometry files and associated attributes, allow .vtp, .stl,
										    .obj-->
										<GeometrySet name="">
											<objects/>
											<groups/>
										</GeometrySet>
										<!--Three scale factors for display purposes: scaleX scaleY scaleZ-->
										<scale_factors>       1.00000000       1.00000000       1.00000000 </scale_factors>
										<!--transform relative to owner specified as 3 rotations (rad) followed by
										    3 translations rX rY rZ tx ty tz-->
										<transform>      -0.00000000       0.00000000      -0.00000000       0.00000000       0.00000000       0.00000000 </transform>
										<!--Whether to show a coordinate frame-->
										<show_axes> false </show_axes>
										<!--Display Pref. 0:Hide 1:Wire 3:Flat 4:Shaded Can be overriden for
										    individual geometries-->
										<display_preference> 4 </display_preference>
									</VisibleObject>
									<body> femur_r </body>
								</PathPoint>
								<ConditionalPathPoint name="vas_med_r-P3">
									<location>       0.03700000      -0.40480000      -0.01250000 </location>
									<VisibleObject name="">
										<!--Set of geometry files and associated attributes, allow .vtp, .stl,
										    .obj-->
										<GeometrySet name="">
											<objects/>
											<groups/>
										</GeometrySet>
										<!--Three scale factors for display purposes: scaleX scaleY scaleZ-->
										<scale_factors>       1.00000000       1.00000000       1.00000000 </scale_factors>
										<!--transform relative to owner specified as 3 rotations (rad) followed by
										    3 translations rX rY rZ tx ty tz-->
										<transform>      -0.00000000       0.00000000      -0.00000000       0.00000000       0.00000000       0.00000000 </transform>
										<!--Whether to show a coordinate frame-->
										<show_axes> false </show_axes>
										<!--Display Pref. 0:Hide 1:Wire 3:Flat 4:Shaded Can be overriden for
										    individual geometries-->
										<display_preference> 4 </display_preference>
									</VisibleObject>
									<body> femur_r </body>
									<range>      -2.61799388      -1.21003677 </range>
									<coordinate> knee_angle_r </coordinate>
								</ConditionalPathPoint>
								<ConditionalPathPoint name="vas_med_r-P4">
									<location>       0.02740000      -0.42550000      -0.01310000 </location>
									<VisibleObject name="">
										<!--Set of geometry files and associated attributes, allow .vtp, .stl,
										    .obj-->
										<GeometrySet name="">
											<objects/>
											<groups/>
										</GeometrySet>
										<!--Three scale factors for display purposes: scaleX scaleY scaleZ-->
										<scale_factors>       1.00000000       1.00000000       1.00000000 </scale_factors>
										<!--transform relative to owner specified as 3 rotations (rad) followed by
										    3 translations rX rY rZ tx ty tz-->
										<transform>      -0.00000000       0.00000000      -0.00000000       0.00000000       0.00000000       0.00000000 </transform>
										<!--Whether to show a coordinate frame-->
										<show_axes> false </show_axes>
										<!--Display Pref. 0:Hide 1:Wire 3:Flat 4:Shaded Can be overriden for
										    individual geometries-->
										<display_preference> 4 </display_preference>
									</VisibleObject>
									<body> femur_r </body>
									<range>      -2.61799388      -1.78006130 </range>
									<coordinate> knee_angle_r </coordinate>
								</ConditionalPathPoint>
								<MovingPathPoint name="vas_med_r-P5">
									<location>       0.05595861       0.02179166      -0.01460000 </location>
									<VisibleObject name="">
										<!--Set of geometry files and associated attributes, allow .vtp, .stl,
										    .obj-->
										<GeometrySet name="">
											<objects/>
											<groups/>
										</GeometrySet>
										<!--Three scale factors for display purposes: scaleX scaleY scaleZ-->
										<scale_factors>       1.00000000       1.00000000       1.00000000 </scale_factors>
										<!--transform relative to owner specified as 3 rotations (rad) followed by
										    3 translations rX rY rZ tx ty tz-->
										<transform>      -0.00000000       0.00000000      -0.00000000       0.00000000       0.00000000       0.00000000 </transform>
										<!--Whether to show a coordinate frame-->
										<show_axes> false </show_axes>
										<!--Display Pref. 0:Hide 1:Wire 3:Flat 4:Shaded Can be overriden for
										    individual geometries-->
										<display_preference> 4 </display_preference>
									</VisibleObject>
									<body> tibia_r </body>
									<x_location>
										<NaturalCubicSpline name="">
											<x>      -2.09439510      -1.99997279      -1.57079633      -1.45752446      -1.39626340      -1.04719755      -0.69813170      -0.52639130      -0.34906585      -0.17453293       0.00000000       0.00017453       0.00034907       0.02792527       0.08726646       0.17453293       2.09439510 </x>
											<y>       0.00981097       0.01222429       0.02173709       0.02388509       0.02499024       0.03079589       0.03641872       0.03928706       0.04256544       0.04757642       0.05595861       0.05596810       0.05597761       0.05754187       0.06133679       0.06795031       0.06293317 </y>
										</NaturalCubicSpline>
									</x_location>
									<x_coordinate> knee_angle_r </x_coordinate>
									<y_location>
										<NaturalCubicSpline name="">
											<x>      -2.09439510      -1.99997279      -1.57079633      -1.45752446      -1.39626340      -1.04719755      -0.69813170      -0.52639130      -0.34906585      -0.17453293       0.00000000       0.00017453       0.00034907       0.02792527       0.08726646       0.17453293       2.09439510 </x>
											<y>       0.02241540       0.02276508       0.02412648       0.02429332       0.02432872       0.02394625       0.02335927       0.02306768       0.02283423       0.02263620       0.02179166       0.02179031       0.02178894       0.02153648       0.02068419       0.01832688      -0.06562047 </y>
										</NaturalCubicSpline>
									</y_location>
									<y_coordinate> knee_angle_r </y_coordinate>
									<z_location>
										<NaturalCubicSpline name="">
											<x>      -2.09439510       2.09439510 </x>
											<y>      -0.01460000      -0.01460000 </y>
										</NaturalCubicSpline>
									</z_location>
									<z_coordinate> knee_angle_r </z_coordinate>
								</MovingPathPoint>
							</objects>
							<groups/>
						</PathPointSet>
						<VisibleObject name="">
							<!--Set of geometry files and associated attributes, allow .vtp, .stl,
							    .obj-->
							<GeometrySet name="">
								<objects/>
								<groups/>
							</GeometrySet>
							<!--Three scale factors for display purposes: scaleX scaleY scaleZ-->
							<scale_factors>       1.00000000       1.00000000       1.00000000 </scale_factors>
							<!--transform relative to owner specified as 3 rotations (rad) followed by
							    3 translations rX rY rZ tx ty tz-->
							<transform>      -0.00000000       0.00000000      -0.00000000       0.00000000       0.00000000       0.00000000 </transform>
							<!--Whether to show a coordinate frame-->
							<show_axes> false </show_axes>
							<!--Display Pref. 0:Hide 1:Wire 3:Flat 4:Shaded Can be overriden for
							    individual geometries-->
							<display_preference> 4 </display_preference>
						</VisibleObject>
						<PathWrapSet name="">
							<objects/>
							<groups/>
						</PathWrapSet>
					</GeometryPath>
					<optimal_force>       1.00000000 </optimal_force>
					<!--Maximum isometric force that the fibers can generate-->
					<max_isometric_force>    1294.00000000 </max_isometric_force>
					<!--Optimal length of the muscle fibers-->
					<optimal_fiber_length>       0.08900000 </optimal_fiber_length>
					<!--Resting length of the tendon-->
					<tendon_slack_length>       0.12600000 </tendon_slack_length>
					<!--Angle between tendon and fibers at optimal fiber length-->
					<pennation_angle_at_optimal>       0.08726646 </pennation_angle_at_optimal>
					<!--Maximum contraction velocity of the fibers, in optimal fiberlengths
					    per second-->
					<max_contraction_velocity>      10.00000000 </max_contraction_velocity>
					<!--time constant for ramping up of muscle activation-->
					<activation_time_constant>       0.01000000 </activation_time_constant>
					<!--time constant for ramping down of muscle activation-->
					<deactivation_time_constant>       0.04000000 </deactivation_time_constant>
					<!--maximum contraction velocity at full activation in fiber lengths per
					    second-->
					<Vmax>      10.00000000 </Vmax>
					<!--maximum contraction velocity at low activation in fiber lengths per
					    second-->
					<Vmax0>       5.00000000 </Vmax0>
					<!--tendon strain due to maximum isometric muscle force-->
					<FmaxTendonStrain>       0.03300000 </FmaxTendonStrain>
					<!--passive muscle strain due to maximum isometric muscle force-->
					<FmaxMuscleStrain>       0.60000000 </FmaxMuscleStrain>
					<!--shape factor for Gaussian active muscle force-length relationship-->
					<KshapeActive>       0.50000000 </KshapeActive>
					<!--exponential shape factor for passive force-length relationship-->
					<KshapePassive>       4.00000000 </KshapePassive>
					<!--passive damping in the force-velocity relationship-->
					<damping>       0.05000000 </damping>
					<!--force-velocity shape factor-->
					<Af>       0.30000000 </Af>
					<!--maximum normalized lengthening force-->
					<Flen>       1.80000000 </Flen>
				</Thelen2003Muscle>
				<Thelen2003Muscle name="vas_int_r">
					<isDisabled> false </isDisabled>
					<!--Minimum allowed value for control signal. Used primarily when solving
					    for control values-->
					<min_control>       0.00000000 </min_control>
					<!--Maximum allowed value for control signal. Used primarily when solving
					    for control values-->
					<max_control>       1.00000000 </max_control>
					<GeometryPath name="">
						<PathPointSet name="">
							<objects>
								<PathPoint name="vas_int_r-P1">
									<location>       0.02900000      -0.19240000       0.03100000 </location>
									<VisibleObject name="">
										<!--Set of geometry files and associated attributes, allow .vtp, .stl,
										    .obj-->
										<GeometrySet name="">
											<objects/>
											<groups/>
										</GeometrySet>
										<!--Three scale factors for display purposes: scaleX scaleY scaleZ-->
										<scale_factors>       1.00000000       1.00000000       1.00000000 </scale_factors>
										<!--transform relative to owner specified as 3 rotations (rad) followed by
										    3 translations rX rY rZ tx ty tz-->
										<transform>      -0.00000000       0.00000000      -0.00000000       0.00000000       0.00000000       0.00000000 </transform>
										<!--Whether to show a coordinate frame-->
										<show_axes> false </show_axes>
										<!--Display Pref. 0:Hide 1:Wire 3:Flat 4:Shaded Can be overriden for
										    individual geometries-->
										<display_preference> 4 </display_preference>
									</VisibleObject>
									<body> femur_r </body>
								</PathPoint>
								<PathPoint name="vas_int_r-P2">
									<location>       0.03350000      -0.20840000       0.02850000 </location>
									<VisibleObject name="">
										<!--Set of geometry files and associated attributes, allow .vtp, .stl,
										    .obj-->
										<GeometrySet name="">
											<objects/>
											<groups/>
										</GeometrySet>
										<!--Three scale factors for display purposes: scaleX scaleY scaleZ-->
										<scale_factors>       1.00000000       1.00000000       1.00000000 </scale_factors>
										<!--transform relative to owner specified as 3 rotations (rad) followed by
										    3 translations rX rY rZ tx ty tz-->
										<transform>      -0.00000000       0.00000000      -0.00000000       0.00000000       0.00000000       0.00000000 </transform>
										<!--Whether to show a coordinate frame-->
										<show_axes> false </show_axes>
										<!--Display Pref. 0:Hide 1:Wire 3:Flat 4:Shaded Can be overriden for
										    individual geometries-->
										<display_preference> 4 </display_preference>
									</VisibleObject>
									<body> femur_r </body>
								</PathPoint>
								<ConditionalPathPoint name="vas_int_r-P3">
									<location>       0.03430000      -0.40300000       0.00550000 </location>
									<VisibleObject name="">
										<!--Set of geometry files and associated attributes, allow .vtp, .stl,
										    .obj-->
										<GeometrySet name="">
											<objects/>
											<groups/>
										</GeometrySet>
										<!--Three scale factors for display purposes: scaleX scaleY scaleZ-->
										<scale_factors>       1.00000000       1.00000000       1.00000000 </scale_factors>
										<!--transform relative to owner specified as 3 rotations (rad) followed by
										    3 translations rX rY rZ tx ty tz-->
										<transform>      -0.00000000       0.00000000      -0.00000000       0.00000000       0.00000000       0.00000000 </transform>
										<!--Whether to show a coordinate frame-->
										<show_axes> false </show_axes>
										<!--Display Pref. 0:Hide 1:Wire 3:Flat 4:Shaded Can be overriden for
										    individual geometries-->
										<display_preference> 4 </display_preference>
									</VisibleObject>
									<body> femur_r </body>
									<range>      -2.61799388      -1.41999988 </range>
									<coordinate> knee_angle_r </coordinate>
								</ConditionalPathPoint>
								<MovingPathPoint name="vas_int_r-P4">
									<location>       0.05546322       0.02529232       0.00180000 </location>
									<VisibleObject name="">
										<!--Set of geometry files and associated attributes, allow .vtp, .stl,
										    .obj-->
										<GeometrySet name="">
											<objects/>
											<groups/>
										</GeometrySet>
										<!--Three scale factors for display purposes: scaleX scaleY scaleZ-->
										<scale_factors>       1.00000000       1.00000000       1.00000000 </scale_factors>
										<!--transform relative to owner specified as 3 rotations (rad) followed by
										    3 translations rX rY rZ tx ty tz-->
										<transform>      -0.00000000       0.00000000      -0.00000000       0.00000000       0.00000000       0.00000000 </transform>
										<!--Whether to show a coordinate frame-->
										<show_axes> false </show_axes>
										<!--Display Pref. 0:Hide 1:Wire 3:Flat 4:Shaded Can be overriden for
										    individual geometries-->
										<display_preference> 4 </display_preference>
									</VisibleObject>
									<body> tibia_r </body>
									<x_location>
										<NaturalCubicSpline name="">
											<x>      -2.09439510      -1.99997279      -1.57079633      -1.45752446      -1.39626340      -1.04719755      -0.69813170      -0.52639130      -0.34906585      -0.17453293       0.00000000       0.00017453       0.00034907       0.02792527       0.08726646       0.17453293       2.09439510 </x>
											<y>       0.00827330       0.01068662       0.02020416       0.02235298       0.02345827       0.02927151       0.03494648       0.03787104       0.04125689       0.04652869       0.05546322       0.05547346       0.05548371       0.05717169       0.06127199       0.06843685       0.06488175 </y>
										</NaturalCubicSpline>
									</x_location>
									<x_coordinate> knee_angle_r </x_coordinate>
									<y_location>
										<NaturalCubicSpline name="">
											<x>      -2.09439510      -1.99997279      -1.57079633      -1.45752446      -1.39626340      -1.04719755      -0.69813170      -0.52639130      -0.34906585      -0.17453293       0.00000000       0.00017453       0.00034907       0.02792527       0.08726646       0.17453293       2.09439510 </x>
											<y>       0.02559904       0.02594872       0.02731241       0.02747964       0.02751511       0.02713628       0.02657369       0.02630726       0.02611870       0.02601292       0.02529232       0.02529107       0.02528981       0.02505258       0.02421913       0.02182878      -0.06857056 </y>
										</NaturalCubicSpline>
									</y_location>
									<y_coordinate> knee_angle_r </y_coordinate>
									<z_location>
										<NaturalCubicSpline name="">
											<x>      -2.09440000       2.09440000 </x>
											<y>       0.00180000       0.00180000 </y>
										</NaturalCubicSpline>
									</z_location>
									<z_coordinate> knee_angle_r </z_coordinate>
								</MovingPathPoint>
							</objects>
							<groups/>
						</PathPointSet>
						<VisibleObject name="">
							<!--Set of geometry files and associated attributes, allow .vtp, .stl,
							    .obj-->
							<GeometrySet name="">
								<objects/>
								<groups/>
							</GeometrySet>
							<!--Three scale factors for display purposes: scaleX scaleY scaleZ-->
							<scale_factors>       1.00000000       1.00000000       1.00000000 </scale_factors>
							<!--transform relative to owner specified as 3 rotations (rad) followed by
							    3 translations rX rY rZ tx ty tz-->
							<transform>      -0.00000000       0.00000000      -0.00000000       0.00000000       0.00000000       0.00000000 </transform>
							<!--Whether to show a coordinate frame-->
							<show_axes> false </show_axes>
							<!--Display Pref. 0:Hide 1:Wire 3:Flat 4:Shaded Can be overriden for
							    individual geometries-->
							<display_preference> 4 </display_preference>
						</VisibleObject>
						<PathWrapSet name="">
							<objects/>
							<groups/>
						</PathWrapSet>
					</GeometryPath>
					<optimal_force>       1.00000000 </optimal_force>
					<!--Maximum isometric force that the fibers can generate-->
					<max_isometric_force>    1365.00000000 </max_isometric_force>
					<!--Optimal length of the muscle fibers-->
					<optimal_fiber_length>       0.08700000 </optimal_fiber_length>
					<!--Resting length of the tendon-->
					<tendon_slack_length>       0.13600000 </tendon_slack_length>
					<!--Angle between tendon and fibers at optimal fiber length-->
					<pennation_angle_at_optimal>       0.05235988 </pennation_angle_at_optimal>
					<!--Maximum contraction velocity of the fibers, in optimal fiberlengths
					    per second-->
					<max_contraction_velocity>      10.00000000 </max_contraction_velocity>
					<!--time constant for ramping up of muscle activation-->
					<activation_time_constant>       0.01000000 </activation_time_constant>
					<!--time constant for ramping down of muscle activation-->
					<deactivation_time_constant>       0.04000000 </deactivation_time_constant>
					<!--maximum contraction velocity at full activation in fiber lengths per
					    second-->
					<Vmax>      10.00000000 </Vmax>
					<!--maximum contraction velocity at low activation in fiber lengths per
					    second-->
					<Vmax0>       5.00000000 </Vmax0>
					<!--tendon strain due to maximum isometric muscle force-->
					<FmaxTendonStrain>       0.03300000 </FmaxTendonStrain>
					<!--passive muscle strain due to maximum isometric muscle force-->
					<FmaxMuscleStrain>       0.60000000 </FmaxMuscleStrain>
					<!--shape factor for Gaussian active muscle force-length relationship-->
					<KshapeActive>       0.50000000 </KshapeActive>
					<!--exponential shape factor for passive force-length relationship-->
					<KshapePassive>       4.00000000 </KshapePassive>
					<!--passive damping in the force-velocity relationship-->
					<damping>       0.05000000 </damping>
					<!--force-velocity shape factor-->
					<Af>       0.30000000 </Af>
					<!--maximum normalized lengthening force-->
					<Flen>       1.80000000 </Flen>
				</Thelen2003Muscle>
				<Thelen2003Muscle name="vas_lat_r">
					<isDisabled> false </isDisabled>
					<!--Minimum allowed value for control signal. Used primarily when solving
					    for control values-->
					<min_control>       0.00000000 </min_control>
					<!--Maximum allowed value for control signal. Used primarily when solving
					    for control values-->
					<max_control>       1.00000000 </max_control>
					<GeometryPath name="">
						<PathPointSet name="">
							<objects>
								<PathPoint name="vas_lat_r-P1">
									<location>       0.00480000      -0.18540000       0.03490000 </location>
									<VisibleObject name="">
										<!--Set of geometry files and associated attributes, allow .vtp, .stl,
										    .obj-->
										<GeometrySet name="">
											<objects/>
											<groups/>
										</GeometrySet>
										<!--Three scale factors for display purposes: scaleX scaleY scaleZ-->
										<scale_factors>       1.00000000       1.00000000       1.00000000 </scale_factors>
										<!--transform relative to owner specified as 3 rotations (rad) followed by
										    3 translations rX rY rZ tx ty tz-->
										<transform>      -0.00000000       0.00000000      -0.00000000       0.00000000       0.00000000       0.00000000 </transform>
										<!--Whether to show a coordinate frame-->
										<show_axes> false </show_axes>
										<!--Display Pref. 0:Hide 1:Wire 3:Flat 4:Shaded Can be overriden for
										    individual geometries-->
										<display_preference> 4 </display_preference>
									</VisibleObject>
									<body> femur_r </body>
								</PathPoint>
								<PathPoint name="vas_lat_r-P2">
									<location>       0.02690000      -0.25910000       0.04090000 </location>
									<VisibleObject name="">
										<!--Set of geometry files and associated attributes, allow .vtp, .stl,
										    .obj-->
										<GeometrySet name="">
											<objects/>
											<groups/>
										</GeometrySet>
										<!--Three scale factors for display purposes: scaleX scaleY scaleZ-->
										<scale_factors>       1.00000000       1.00000000       1.00000000 </scale_factors>
										<!--transform relative to owner specified as 3 rotations (rad) followed by
										    3 translations rX rY rZ tx ty tz-->
										<transform>      -0.00000000       0.00000000      -0.00000000       0.00000000       0.00000000       0.00000000 </transform>
										<!--Whether to show a coordinate frame-->
										<show_axes> false </show_axes>
										<!--Display Pref. 0:Hide 1:Wire 3:Flat 4:Shaded Can be overriden for
										    individual geometries-->
										<display_preference> 4 </display_preference>
									</VisibleObject>
									<body> femur_r </body>
								</PathPoint>
								<ConditionalPathPoint name="vas_lat_r-P3">
									<location>       0.03610000      -0.40300000       0.02050000 </location>
									<VisibleObject name="">
										<!--Set of geometry files and associated attributes, allow .vtp, .stl,
										    .obj-->
										<GeometrySet name="">
											<objects/>
											<groups/>
										</GeometrySet>
										<!--Three scale factors for display purposes: scaleX scaleY scaleZ-->
										<scale_factors>       1.00000000       1.00000000       1.00000000 </scale_factors>
										<!--transform relative to owner specified as 3 rotations (rad) followed by
										    3 translations rX rY rZ tx ty tz-->
										<transform>      -0.00000000       0.00000000      -0.00000000       0.00000000       0.00000000       0.00000000 </transform>
										<!--Whether to show a coordinate frame-->
										<show_axes> false </show_axes>
										<!--Display Pref. 0:Hide 1:Wire 3:Flat 4:Shaded Can be overriden for
										    individual geometries-->
										<display_preference> 4 </display_preference>
									</VisibleObject>
									<body> femur_r </body>
									<range>      -2.61799388      -1.21003677 </range>
									<coordinate> knee_angle_r </coordinate>
								</ConditionalPathPoint>
								<ConditionalPathPoint name="vas_lat_r-P4">
									<location>       0.02530000      -0.42430000       0.01840000 </location>
									<VisibleObject name="">
										<!--Set of geometry files and associated attributes, allow .vtp, .stl,
										    .obj-->
										<GeometrySet name="">
											<objects/>
											<groups/>
										</GeometrySet>
										<!--Three scale factors for display purposes: scaleX scaleY scaleZ-->
										<scale_factors>       1.00000000       1.00000000       1.00000000 </scale_factors>
										<!--transform relative to owner specified as 3 rotations (rad) followed by
										    3 translations rX rY rZ tx ty tz-->
										<transform>      -0.00000000       0.00000000      -0.00000000       0.00000000       0.00000000       0.00000000 </transform>
										<!--Whether to show a coordinate frame-->
										<show_axes> false </show_axes>
										<!--Display Pref. 0:Hide 1:Wire 3:Flat 4:Shaded Can be overriden for
										    individual geometries-->
										<display_preference> 4 </display_preference>
									</VisibleObject>
									<body> femur_r </body>
									<range>      -2.61799388      -1.92003671 </range>
									<coordinate> knee_angle_r </coordinate>
								</ConditionalPathPoint>
								<MovingPathPoint name="vas_lat_r-P5">
									<location>       0.05995571       0.01958640       0.01650000 </location>
									<VisibleObject name="">
										<!--Set of geometry files and associated attributes, allow .vtp, .stl,
										    .obj-->
										<GeometrySet name="">
											<objects/>
											<groups/>
										</GeometrySet>
										<!--Three scale factors for display purposes: scaleX scaleY scaleZ-->
										<scale_factors>       1.00000000       1.00000000       1.00000000 </scale_factors>
										<!--transform relative to owner specified as 3 rotations (rad) followed by
										    3 translations rX rY rZ tx ty tz-->
										<transform>      -0.00000000       0.00000000      -0.00000000       0.00000000       0.00000000       0.00000000 </transform>
										<!--Whether to show a coordinate frame-->
										<show_axes> false </show_axes>
										<!--Display Pref. 0:Hide 1:Wire 3:Flat 4:Shaded Can be overriden for
										    individual geometries-->
										<display_preference> 4 </display_preference>
									</VisibleObject>
									<body> tibia_r </body>
									<x_location>
										<NaturalCubicSpline name="">
											<x>      -2.09439510      -1.99997279      -1.57079633      -1.45752446      -1.39626340      -1.04719755      -0.69813170      -0.52639130      -0.34906585      -0.17453293       0.00000000       0.00017453       0.00034907       0.02792527       0.08726646       0.17453293       2.09439510 </x>
											<y>       0.01428971       0.01670304       0.02621452       0.02836229       0.02946740       0.03527091       0.04087847       0.04372914       0.04697043       0.05187423       0.05995571       0.05996473       0.05997376       0.06145775       0.06503513       0.07118671       0.05837658 </y>
										</NaturalCubicSpline>
									</x_location>
									<x_coordinate> knee_angle_r </x_coordinate>
									<y_location>
										<NaturalCubicSpline name="">
											<x>      -2.09439510      -1.99997279      -1.57079633      -1.45752446      -1.39626340      -1.04719755      -0.69813170      -0.52639130      -0.34906585      -0.17453293       0.00000000       0.00017453       0.00034907       0.02792527       0.08726646       0.17453293       2.09439510 </x>
											<y>       0.02153176       0.02188145       0.02323619       0.02340187       0.02343708       0.02304394       0.02238424       0.02201509       0.02163591       0.02109712       0.01958640       0.01958419       0.01958197       0.01919002       0.01800795       0.01510730      -0.06534213 </y>
										</NaturalCubicSpline>
									</y_location>
									<y_coordinate> knee_angle_r </y_coordinate>
									<z_location>
										<NaturalCubicSpline name="">
											<x>      -2.09439510       2.09439510 </x>
											<y>       0.01650000       0.01650000 </y>
										</NaturalCubicSpline>
									</z_location>
									<z_coordinate> knee_angle_r </z_coordinate>
								</MovingPathPoint>
							</objects>
							<groups/>
						</PathPointSet>
						<VisibleObject name="">
							<!--Set of geometry files and associated attributes, allow .vtp, .stl,
							    .obj-->
							<GeometrySet name="">
								<objects/>
								<groups/>
							</GeometrySet>
							<!--Three scale factors for display purposes: scaleX scaleY scaleZ-->
							<scale_factors>       1.00000000       1.00000000       1.00000000 </scale_factors>
							<!--transform relative to owner specified as 3 rotations (rad) followed by
							    3 translations rX rY rZ tx ty tz-->
							<transform>      -0.00000000       0.00000000      -0.00000000       0.00000000       0.00000000       0.00000000 </transform>
							<!--Whether to show a coordinate frame-->
							<show_axes> false </show_axes>
							<!--Display Pref. 0:Hide 1:Wire 3:Flat 4:Shaded Can be overriden for
							    individual geometries-->
							<display_preference> 4 </display_preference>
						</VisibleObject>
						<PathWrapSet name="">
							<objects/>
							<groups/>
						</PathWrapSet>
					</GeometryPath>
					<optimal_force>       1.00000000 </optimal_force>
					<!--Maximum isometric force that the fibers can generate-->
					<max_isometric_force>    1871.00000000 </max_isometric_force>
					<!--Optimal length of the muscle fibers-->
					<optimal_fiber_length>       0.08400000 </optimal_fiber_length>
					<!--Resting length of the tendon-->
					<tendon_slack_length>       0.15700000 </tendon_slack_length>
					<!--Angle between tendon and fibers at optimal fiber length-->
					<pennation_angle_at_optimal>       0.08726646 </pennation_angle_at_optimal>
					<!--Maximum contraction velocity of the fibers, in optimal fiberlengths
					    per second-->
					<max_contraction_velocity>      10.00000000 </max_contraction_velocity>
					<!--time constant for ramping up of muscle activation-->
					<activation_time_constant>       0.01000000 </activation_time_constant>
					<!--time constant for ramping down of muscle activation-->
					<deactivation_time_constant>       0.04000000 </deactivation_time_constant>
					<!--maximum contraction velocity at full activation in fiber lengths per
					    second-->
					<Vmax>      10.00000000 </Vmax>
					<!--maximum contraction velocity at low activation in fiber lengths per
					    second-->
					<Vmax0>       5.00000000 </Vmax0>
					<!--tendon strain due to maximum isometric muscle force-->
					<FmaxTendonStrain>       0.03300000 </FmaxTendonStrain>
					<!--passive muscle strain due to maximum isometric muscle force-->
					<FmaxMuscleStrain>       0.60000000 </FmaxMuscleStrain>
					<!--shape factor for Gaussian active muscle force-length relationship-->
					<KshapeActive>       0.50000000 </KshapeActive>
					<!--exponential shape factor for passive force-length relationship-->
					<KshapePassive>       4.00000000 </KshapePassive>
					<!--passive damping in the force-velocity relationship-->
					<damping>       0.05000000 </damping>
					<!--force-velocity shape factor-->
					<Af>       0.30000000 </Af>
					<!--maximum normalized lengthening force-->
					<Flen>       1.80000000 </Flen>
				</Thelen2003Muscle>
				<Thelen2003Muscle name="med_gas_r">
					<isDisabled> false </isDisabled>
					<!--Minimum allowed value for control signal. Used primarily when solving
					    for control values-->
					<min_control>       0.00000000 </min_control>
					<!--Maximum allowed value for control signal. Used primarily when solving
					    for control values-->
					<max_control>       1.00000000 </max_control>
					<GeometryPath name="">
						<PathPointSet name="">
							<objects>
								<PathPoint name="med_gas_r-P1">
									<location>      -0.01900000      -0.39290000      -0.02350000 </location>
									<VisibleObject name="">
										<!--Set of geometry files and associated attributes, allow .vtp, .stl,
										    .obj-->
										<GeometrySet name="">
											<objects/>
											<groups/>
										</GeometrySet>
										<!--Three scale factors for display purposes: scaleX scaleY scaleZ-->
										<scale_factors>       1.00000000       1.00000000       1.00000000 </scale_factors>
										<!--transform relative to owner specified as 3 rotations (rad) followed by
										    3 translations rX rY rZ tx ty tz-->
										<transform>      -0.00000000       0.00000000      -0.00000000       0.00000000       0.00000000       0.00000000 </transform>
										<!--Whether to show a coordinate frame-->
										<show_axes> false </show_axes>
										<!--Display Pref. 0:Hide 1:Wire 3:Flat 4:Shaded Can be overriden for
										    individual geometries-->
										<display_preference> 4 </display_preference>
									</VisibleObject>
									<body> femur_r </body>
								</PathPoint>
								<ConditionalPathPoint name="med_gas_r-P2">
									<location>      -0.03000000      -0.40220000      -0.02580000 </location>
									<VisibleObject name="">
										<!--Set of geometry files and associated attributes, allow .vtp, .stl,
										    .obj-->
										<GeometrySet name="">
											<objects/>
											<groups/>
										</GeometrySet>
										<!--Three scale factors for display purposes: scaleX scaleY scaleZ-->
										<scale_factors>       1.00000000       1.00000000       1.00000000 </scale_factors>
										<!--transform relative to owner specified as 3 rotations (rad) followed by
										    3 translations rX rY rZ tx ty tz-->
										<transform>      -0.00000000       0.00000000      -0.00000000       0.00000000       0.00000000       0.00000000 </transform>
										<!--Whether to show a coordinate frame-->
										<show_axes> false </show_axes>
										<!--Display Pref. 0:Hide 1:Wire 3:Flat 4:Shaded Can be overriden for
										    individual geometries-->
										<display_preference> 4 </display_preference>
									</VisibleObject>
									<body> femur_r </body>
									<range>      -0.78539816       0.17453293 </range>
									<coordinate> knee_angle_r </coordinate>
								</ConditionalPathPoint>
								<PathPoint name="med_gas_r-P3">
									<location>       0.00000000       0.03100000      -0.00530000 </location>
									<VisibleObject name="">
										<!--Set of geometry files and associated attributes, allow .vtp, .stl,
										    .obj-->
										<GeometrySet name="">
											<objects/>
											<groups/>
										</GeometrySet>
										<!--Three scale factors for display purposes: scaleX scaleY scaleZ-->
										<scale_factors>       1.00000000       1.00000000       1.00000000 </scale_factors>
										<!--transform relative to owner specified as 3 rotations (rad) followed by
										    3 translations rX rY rZ tx ty tz-->
										<transform>      -0.00000000       0.00000000      -0.00000000       0.00000000       0.00000000       0.00000000 </transform>
										<!--Whether to show a coordinate frame-->
										<show_axes> false </show_axes>
										<!--Display Pref. 0:Hide 1:Wire 3:Flat 4:Shaded Can be overriden for
										    individual geometries-->
										<display_preference> 4 </display_preference>
									</VisibleObject>
									<body> calcn_r </body>
								</PathPoint>
							</objects>
							<groups/>
						</PathPointSet>
						<VisibleObject name="">
							<!--Set of geometry files and associated attributes, allow .vtp, .stl,
							    .obj-->
							<GeometrySet name="">
								<objects/>
								<groups/>
							</GeometrySet>
							<!--Three scale factors for display purposes: scaleX scaleY scaleZ-->
							<scale_factors>       1.00000000       1.00000000       1.00000000 </scale_factors>
							<!--transform relative to owner specified as 3 rotations (rad) followed by
							    3 translations rX rY rZ tx ty tz-->
							<transform>      -0.00000000       0.00000000      -0.00000000       0.00000000       0.00000000       0.00000000 </transform>
							<!--Whether to show a coordinate frame-->
							<show_axes> false </show_axes>
							<!--Display Pref. 0:Hide 1:Wire 3:Flat 4:Shaded Can be overriden for
							    individual geometries-->
							<display_preference> 4 </display_preference>
						</VisibleObject>
						<PathWrapSet name="">
							<objects/>
							<groups/>
						</PathWrapSet>
					</GeometryPath>
					<optimal_force>       1.00000000 </optimal_force>
					<!--Maximum isometric force that the fibers can generate-->
					<max_isometric_force>    1558.00000000 </max_isometric_force>
					<!--Optimal length of the muscle fibers-->
					<optimal_fiber_length>       0.06000000 </optimal_fiber_length>
					<!--Resting length of the tendon-->
					<tendon_slack_length>       0.39000000 </tendon_slack_length>
					<!--Angle between tendon and fibers at optimal fiber length-->
					<pennation_angle_at_optimal>       0.29670597 </pennation_angle_at_optimal>
					<!--Maximum contraction velocity of the fibers, in optimal fiberlengths
					    per second-->
					<max_contraction_velocity>      10.00000000 </max_contraction_velocity>
					<!--time constant for ramping up of muscle activation-->
					<activation_time_constant>       0.01000000 </activation_time_constant>
					<!--time constant for ramping down of muscle activation-->
					<deactivation_time_constant>       0.04000000 </deactivation_time_constant>
					<!--maximum contraction velocity at full activation in fiber lengths per
					    second-->
					<Vmax>      10.00000000 </Vmax>
					<!--maximum contraction velocity at low activation in fiber lengths per
					    second-->
					<Vmax0>       5.00000000 </Vmax0>
					<!--tendon strain due to maximum isometric muscle force-->
					<FmaxTendonStrain>       0.03300000 </FmaxTendonStrain>
					<!--passive muscle strain due to maximum isometric muscle force-->
					<FmaxMuscleStrain>       0.60000000 </FmaxMuscleStrain>
					<!--shape factor for Gaussian active muscle force-length relationship-->
					<KshapeActive>       0.50000000 </KshapeActive>
					<!--exponential shape factor for passive force-length relationship-->
					<KshapePassive>       4.00000000 </KshapePassive>
					<!--passive damping in the force-velocity relationship-->
					<damping>       0.05000000 </damping>
					<!--force-velocity shape factor-->
					<Af>       0.30000000 </Af>
					<!--maximum normalized lengthening force-->
					<Flen>       1.80000000 </Flen>
				</Thelen2003Muscle>
				<Thelen2003Muscle name="lat_gas_r">
					<isDisabled> false </isDisabled>
					<!--Minimum allowed value for control signal. Used primarily when solving
					    for control values-->
					<min_control>       0.00000000 </min_control>
					<!--Maximum allowed value for control signal. Used primarily when solving
					    for control values-->
					<max_control>       1.00000000 </max_control>
					<GeometryPath name="">
						<PathPointSet name="">
							<objects>
								<PathPoint name="lat_gas_r-P1">
									<location>      -0.02200000      -0.39460000       0.02720000 </location>
									<VisibleObject name="">
										<!--Set of geometry files and associated attributes, allow .vtp, .stl,
										    .obj-->
										<GeometrySet name="">
											<objects/>
											<groups/>
										</GeometrySet>
										<!--Three scale factors for display purposes: scaleX scaleY scaleZ-->
										<scale_factors>       1.00000000       1.00000000       1.00000000 </scale_factors>
										<!--transform relative to owner specified as 3 rotations (rad) followed by
										    3 translations rX rY rZ tx ty tz-->
										<transform>      -0.00000000       0.00000000      -0.00000000       0.00000000       0.00000000       0.00000000 </transform>
										<!--Whether to show a coordinate frame-->
										<show_axes> false </show_axes>
										<!--Display Pref. 0:Hide 1:Wire 3:Flat 4:Shaded Can be overriden for
										    individual geometries-->
										<display_preference> 4 </display_preference>
									</VisibleObject>
									<body> femur_r </body>
								</PathPoint>
								<ConditionalPathPoint name="lat_gas_r-P2">
									<location>      -0.03000000      -0.40180000       0.02740000 </location>
									<VisibleObject name="">
										<!--Set of geometry files and associated attributes, allow .vtp, .stl,
										    .obj-->
										<GeometrySet name="">
											<objects/>
											<groups/>
										</GeometrySet>
										<!--Three scale factors for display purposes: scaleX scaleY scaleZ-->
										<scale_factors>       1.00000000       1.00000000       1.00000000 </scale_factors>
										<!--transform relative to owner specified as 3 rotations (rad) followed by
										    3 translations rX rY rZ tx ty tz-->
										<transform>      -0.00000000       0.00000000      -0.00000000       0.00000000       0.00000000       0.00000000 </transform>
										<!--Whether to show a coordinate frame-->
										<show_axes> false </show_axes>
										<!--Display Pref. 0:Hide 1:Wire 3:Flat 4:Shaded Can be overriden for
										    individual geometries-->
										<display_preference> 4 </display_preference>
									</VisibleObject>
									<body> femur_r </body>
									<range>      -0.78539816       0.17453293 </range>
									<coordinate> knee_angle_r </coordinate>
								</ConditionalPathPoint>
								<PathPoint name="lat_gas_r-P3">
									<location>       0.00000000       0.03100000      -0.00530000 </location>
									<VisibleObject name="">
										<!--Set of geometry files and associated attributes, allow .vtp, .stl,
										    .obj-->
										<GeometrySet name="">
											<objects/>
											<groups/>
										</GeometrySet>
										<!--Three scale factors for display purposes: scaleX scaleY scaleZ-->
										<scale_factors>       1.00000000       1.00000000       1.00000000 </scale_factors>
										<!--transform relative to owner specified as 3 rotations (rad) followed by
										    3 translations rX rY rZ tx ty tz-->
										<transform>      -0.00000000       0.00000000      -0.00000000       0.00000000       0.00000000       0.00000000 </transform>
										<!--Whether to show a coordinate frame-->
										<show_axes> false </show_axes>
										<!--Display Pref. 0:Hide 1:Wire 3:Flat 4:Shaded Can be overriden for
										    individual geometries-->
										<display_preference> 4 </display_preference>
									</VisibleObject>
									<body> calcn_r </body>
								</PathPoint>
							</objects>
							<groups/>
						</PathPointSet>
						<VisibleObject name="">
							<!--Set of geometry files and associated attributes, allow .vtp, .stl,
							    .obj-->
							<GeometrySet name="">
								<objects/>
								<groups/>
							</GeometrySet>
							<!--Three scale factors for display purposes: scaleX scaleY scaleZ-->
							<scale_factors>       1.00000000       1.00000000       1.00000000 </scale_factors>
							<!--transform relative to owner specified as 3 rotations (rad) followed by
							    3 translations rX rY rZ tx ty tz-->
							<transform>      -0.00000000       0.00000000      -0.00000000       0.00000000       0.00000000       0.00000000 </transform>
							<!--Whether to show a coordinate frame-->
							<show_axes> false </show_axes>
							<!--Display Pref. 0:Hide 1:Wire 3:Flat 4:Shaded Can be overriden for
							    individual geometries-->
							<display_preference> 4 </display_preference>
						</VisibleObject>
						<PathWrapSet name="">
							<objects/>
							<groups/>
						</PathWrapSet>
					</GeometryPath>
					<optimal_force>       1.00000000 </optimal_force>
					<!--Maximum isometric force that the fibers can generate-->
					<max_isometric_force>     683.00000000 </max_isometric_force>
					<!--Optimal length of the muscle fibers-->
					<optimal_fiber_length>       0.06400000 </optimal_fiber_length>
					<!--Resting length of the tendon-->
					<tendon_slack_length>       0.38000000 </tendon_slack_length>
					<!--Angle between tendon and fibers at optimal fiber length-->
					<pennation_angle_at_optimal>       0.13962634 </pennation_angle_at_optimal>
					<!--Maximum contraction velocity of the fibers, in optimal fiberlengths
					    per second-->
					<max_contraction_velocity>      10.00000000 </max_contraction_velocity>
					<!--time constant for ramping up of muscle activation-->
					<activation_time_constant>       0.01000000 </activation_time_constant>
					<!--time constant for ramping down of muscle activation-->
					<deactivation_time_constant>       0.04000000 </deactivation_time_constant>
					<!--maximum contraction velocity at full activation in fiber lengths per
					    second-->
					<Vmax>      10.00000000 </Vmax>
					<!--maximum contraction velocity at low activation in fiber lengths per
					    second-->
					<Vmax0>       5.00000000 </Vmax0>
					<!--tendon strain due to maximum isometric muscle force-->
					<FmaxTendonStrain>       0.03300000 </FmaxTendonStrain>
					<!--passive muscle strain due to maximum isometric muscle force-->
					<FmaxMuscleStrain>       0.60000000 </FmaxMuscleStrain>
					<!--shape factor for Gaussian active muscle force-length relationship-->
					<KshapeActive>       0.50000000 </KshapeActive>
					<!--exponential shape factor for passive force-length relationship-->
					<KshapePassive>       4.00000000 </KshapePassive>
					<!--passive damping in the force-velocity relationship-->
					<damping>       0.05000000 </damping>
					<!--force-velocity shape factor-->
					<Af>       0.30000000 </Af>
					<!--maximum normalized lengthening force-->
					<Flen>       1.80000000 </Flen>
				</Thelen2003Muscle>
				<Thelen2003Muscle name="soleus_r">
					<isDisabled> false </isDisabled>
					<!--Minimum allowed value for control signal. Used primarily when solving
					    for control values-->
					<min_control>       0.00000000 </min_control>
					<!--Maximum allowed value for control signal. Used primarily when solving
					    for control values-->
					<max_control>       1.00000000 </max_control>
					<GeometryPath name="">
						<PathPointSet name="">
							<objects>
								<PathPoint name="soleus_r-P1">
									<location>      -0.00240000      -0.15330000       0.00710000 </location>
									<VisibleObject name="">
										<!--Set of geometry files and associated attributes, allow .vtp, .stl,
										    .obj-->
										<GeometrySet name="">
											<objects/>
											<groups/>
										</GeometrySet>
										<!--Three scale factors for display purposes: scaleX scaleY scaleZ-->
										<scale_factors>       1.00000000       1.00000000       1.00000000 </scale_factors>
										<!--transform relative to owner specified as 3 rotations (rad) followed by
										    3 translations rX rY rZ tx ty tz-->
										<transform>      -0.00000000       0.00000000      -0.00000000       0.00000000       0.00000000       0.00000000 </transform>
										<!--Whether to show a coordinate frame-->
										<show_axes> false </show_axes>
										<!--Display Pref. 0:Hide 1:Wire 3:Flat 4:Shaded Can be overriden for
										    individual geometries-->
										<display_preference> 4 </display_preference>
									</VisibleObject>
									<body> tibia_r </body>
								</PathPoint>
								<PathPoint name="soleus_r-P2">
									<location>       0.00000000       0.03100000      -0.00530000 </location>
									<VisibleObject name="">
										<!--Set of geometry files and associated attributes, allow .vtp, .stl,
										    .obj-->
										<GeometrySet name="">
											<objects/>
											<groups/>
										</GeometrySet>
										<!--Three scale factors for display purposes: scaleX scaleY scaleZ-->
										<scale_factors>       1.00000000       1.00000000       1.00000000 </scale_factors>
										<!--transform relative to owner specified as 3 rotations (rad) followed by
										    3 translations rX rY rZ tx ty tz-->
										<transform>      -0.00000000       0.00000000      -0.00000000       0.00000000       0.00000000       0.00000000 </transform>
										<!--Whether to show a coordinate frame-->
										<show_axes> false </show_axes>
										<!--Display Pref. 0:Hide 1:Wire 3:Flat 4:Shaded Can be overriden for
										    individual geometries-->
										<display_preference> 4 </display_preference>
									</VisibleObject>
									<body> calcn_r </body>
								</PathPoint>
							</objects>
							<groups/>
						</PathPointSet>
						<VisibleObject name="">
							<!--Set of geometry files and associated attributes, allow .vtp, .stl,
							    .obj-->
							<GeometrySet name="">
								<objects/>
								<groups/>
							</GeometrySet>
							<!--Three scale factors for display purposes: scaleX scaleY scaleZ-->
							<scale_factors>       1.00000000       1.00000000       1.00000000 </scale_factors>
							<!--transform relative to owner specified as 3 rotations (rad) followed by
							    3 translations rX rY rZ tx ty tz-->
							<transform>      -0.00000000       0.00000000      -0.00000000       0.00000000       0.00000000       0.00000000 </transform>
							<!--Whether to show a coordinate frame-->
							<show_axes> false </show_axes>
							<!--Display Pref. 0:Hide 1:Wire 3:Flat 4:Shaded Can be overriden for
							    individual geometries-->
							<display_preference> 4 </display_preference>
						</VisibleObject>
						<PathWrapSet name="">
							<objects/>
							<groups/>
						</PathWrapSet>
					</GeometryPath>
					<optimal_force>       1.00000000 </optimal_force>
					<!--Maximum isometric force that the fibers can generate-->
					<max_isometric_force>    3549.00000000 </max_isometric_force>
					<!--Optimal length of the muscle fibers-->
					<optimal_fiber_length>       0.05000000 </optimal_fiber_length>
					<!--Resting length of the tendon-->
					<tendon_slack_length>       0.25000000 </tendon_slack_length>
					<!--Angle between tendon and fibers at optimal fiber length-->
					<pennation_angle_at_optimal>       0.43633231 </pennation_angle_at_optimal>
					<!--Maximum contraction velocity of the fibers, in optimal fiberlengths
					    per second-->
					<max_contraction_velocity>      10.00000000 </max_contraction_velocity>
					<!--time constant for ramping up of muscle activation-->
					<activation_time_constant>       0.01000000 </activation_time_constant>
					<!--time constant for ramping down of muscle activation-->
					<deactivation_time_constant>       0.04000000 </deactivation_time_constant>
					<!--maximum contraction velocity at full activation in fiber lengths per
					    second-->
					<Vmax>      10.00000000 </Vmax>
					<!--maximum contraction velocity at low activation in fiber lengths per
					    second-->
					<Vmax0>       5.00000000 </Vmax0>
					<!--tendon strain due to maximum isometric muscle force-->
					<FmaxTendonStrain>       0.03300000 </FmaxTendonStrain>
					<!--passive muscle strain due to maximum isometric muscle force-->
					<FmaxMuscleStrain>       0.60000000 </FmaxMuscleStrain>
					<!--shape factor for Gaussian active muscle force-length relationship-->
					<KshapeActive>       0.50000000 </KshapeActive>
					<!--exponential shape factor for passive force-length relationship-->
					<KshapePassive>       4.00000000 </KshapePassive>
					<!--passive damping in the force-velocity relationship-->
					<damping>       0.05000000 </damping>
					<!--force-velocity shape factor-->
					<Af>       0.30000000 </Af>
					<!--maximum normalized lengthening force-->
					<Flen>       1.80000000 </Flen>
				</Thelen2003Muscle>
				<Thelen2003Muscle name="tib_post_r">
					<isDisabled> false </isDisabled>
					<!--Minimum allowed value for control signal. Used primarily when solving
					    for control values-->
					<min_control>       0.00000000 </min_control>
					<!--Maximum allowed value for control signal. Used primarily when solving
					    for control values-->
					<max_control>       1.00000000 </max_control>
					<GeometryPath name="">
						<PathPointSet name="">
							<objects>
								<PathPoint name="tib_post_r-P1">
									<location>      -0.00940000      -0.13480000       0.00190000 </location>
									<VisibleObject name="">
										<!--Set of geometry files and associated attributes, allow .vtp, .stl,
										    .obj-->
										<GeometrySet name="">
											<objects/>
											<groups/>
										</GeometrySet>
										<!--Three scale factors for display purposes: scaleX scaleY scaleZ-->
										<scale_factors>       1.00000000       1.00000000       1.00000000 </scale_factors>
										<!--transform relative to owner specified as 3 rotations (rad) followed by
										    3 translations rX rY rZ tx ty tz-->
										<transform>      -0.00000000       0.00000000      -0.00000000       0.00000000       0.00000000       0.00000000 </transform>
										<!--Whether to show a coordinate frame-->
										<show_axes> false </show_axes>
										<!--Display Pref. 0:Hide 1:Wire 3:Flat 4:Shaded Can be overriden for
										    individual geometries-->
										<display_preference> 4 </display_preference>
									</VisibleObject>
									<body> tibia_r </body>
								</PathPoint>
								<PathPoint name="tib_post_r-P2">
									<location>      -0.01440000      -0.40510000      -0.02290000 </location>
									<VisibleObject name="">
										<!--Set of geometry files and associated attributes, allow .vtp, .stl,
										    .obj-->
										<GeometrySet name="">
											<objects/>
											<groups/>
										</GeometrySet>
										<!--Three scale factors for display purposes: scaleX scaleY scaleZ-->
										<scale_factors>       1.00000000       1.00000000       1.00000000 </scale_factors>
										<!--transform relative to owner specified as 3 rotations (rad) followed by
										    3 translations rX rY rZ tx ty tz-->
										<transform>      -0.00000000       0.00000000      -0.00000000       0.00000000       0.00000000       0.00000000 </transform>
										<!--Whether to show a coordinate frame-->
										<show_axes> false </show_axes>
										<!--Display Pref. 0:Hide 1:Wire 3:Flat 4:Shaded Can be overriden for
										    individual geometries-->
										<display_preference> 4 </display_preference>
									</VisibleObject>
									<body> tibia_r </body>
								</PathPoint>
								<PathPoint name="tib_post_r-P3">
									<location>       0.04170000       0.03340000      -0.02860000 </location>
									<VisibleObject name="">
										<!--Set of geometry files and associated attributes, allow .vtp, .stl,
										    .obj-->
										<GeometrySet name="">
											<objects/>
											<groups/>
										</GeometrySet>
										<!--Three scale factors for display purposes: scaleX scaleY scaleZ-->
										<scale_factors>       1.00000000       1.00000000       1.00000000 </scale_factors>
										<!--transform relative to owner specified as 3 rotations (rad) followed by
										    3 translations rX rY rZ tx ty tz-->
										<transform>      -0.00000000       0.00000000      -0.00000000       0.00000000       0.00000000       0.00000000 </transform>
										<!--Whether to show a coordinate frame-->
										<show_axes> false </show_axes>
										<!--Display Pref. 0:Hide 1:Wire 3:Flat 4:Shaded Can be overriden for
										    individual geometries-->
										<display_preference> 4 </display_preference>
									</VisibleObject>
									<body> calcn_r </body>
								</PathPoint>
								<PathPoint name="tib_post_r-P4">
									<location>       0.07720000       0.01590000      -0.02810000 </location>
									<VisibleObject name="">
										<!--Set of geometry files and associated attributes, allow .vtp, .stl,
										    .obj-->
										<GeometrySet name="">
											<objects/>
											<groups/>
										</GeometrySet>
										<!--Three scale factors for display purposes: scaleX scaleY scaleZ-->
										<scale_factors>       1.00000000       1.00000000       1.00000000 </scale_factors>
										<!--transform relative to owner specified as 3 rotations (rad) followed by
										    3 translations rX rY rZ tx ty tz-->
										<transform>      -0.00000000       0.00000000      -0.00000000       0.00000000       0.00000000       0.00000000 </transform>
										<!--Whether to show a coordinate frame-->
										<show_axes> false </show_axes>
										<!--Display Pref. 0:Hide 1:Wire 3:Flat 4:Shaded Can be overriden for
										    individual geometries-->
										<display_preference> 4 </display_preference>
									</VisibleObject>
									<body> calcn_r </body>
								</PathPoint>
							</objects>
							<groups/>
						</PathPointSet>
						<VisibleObject name="">
							<!--Set of geometry files and associated attributes, allow .vtp, .stl,
							    .obj-->
							<GeometrySet name="">
								<objects/>
								<groups/>
							</GeometrySet>
							<!--Three scale factors for display purposes: scaleX scaleY scaleZ-->
							<scale_factors>       1.00000000       1.00000000       1.00000000 </scale_factors>
							<!--transform relative to owner specified as 3 rotations (rad) followed by
							    3 translations rX rY rZ tx ty tz-->
							<transform>      -0.00000000       0.00000000      -0.00000000       0.00000000       0.00000000       0.00000000 </transform>
							<!--Whether to show a coordinate frame-->
							<show_axes> false </show_axes>
							<!--Display Pref. 0:Hide 1:Wire 3:Flat 4:Shaded Can be overriden for
							    individual geometries-->
							<display_preference> 4 </display_preference>
						</VisibleObject>
						<PathWrapSet name="">
							<objects/>
							<groups/>
						</PathWrapSet>
					</GeometryPath>
					<optimal_force>       1.00000000 </optimal_force>
					<!--Maximum isometric force that the fibers can generate-->
					<max_isometric_force>    1588.00000000 </max_isometric_force>
					<!--Optimal length of the muscle fibers-->
					<optimal_fiber_length>       0.03100000 </optimal_fiber_length>
					<!--Resting length of the tendon-->
					<tendon_slack_length>       0.31000000 </tendon_slack_length>
					<!--Angle between tendon and fibers at optimal fiber length-->
					<pennation_angle_at_optimal>       0.20943951 </pennation_angle_at_optimal>
					<!--Maximum contraction velocity of the fibers, in optimal fiberlengths
					    per second-->
					<max_contraction_velocity>      10.00000000 </max_contraction_velocity>
					<!--time constant for ramping up of muscle activation-->
					<activation_time_constant>       0.01000000 </activation_time_constant>
					<!--time constant for ramping down of muscle activation-->
					<deactivation_time_constant>       0.04000000 </deactivation_time_constant>
					<!--maximum contraction velocity at full activation in fiber lengths per
					    second-->
					<Vmax>      10.00000000 </Vmax>
					<!--maximum contraction velocity at low activation in fiber lengths per
					    second-->
					<Vmax0>       5.00000000 </Vmax0>
					<!--tendon strain due to maximum isometric muscle force-->
					<FmaxTendonStrain>       0.03300000 </FmaxTendonStrain>
					<!--passive muscle strain due to maximum isometric muscle force-->
					<FmaxMuscleStrain>       0.60000000 </FmaxMuscleStrain>
					<!--shape factor for Gaussian active muscle force-length relationship-->
					<KshapeActive>       0.50000000 </KshapeActive>
					<!--exponential shape factor for passive force-length relationship-->
					<KshapePassive>       4.00000000 </KshapePassive>
					<!--passive damping in the force-velocity relationship-->
					<damping>       0.05000000 </damping>
					<!--force-velocity shape factor-->
					<Af>       0.30000000 </Af>
					<!--maximum normalized lengthening force-->
					<Flen>       1.80000000 </Flen>
				</Thelen2003Muscle>
				<Thelen2003Muscle name="flex_dig_r">
					<isDisabled> false </isDisabled>
					<!--Minimum allowed value for control signal. Used primarily when solving
					    for control values-->
					<min_control>       0.00000000 </min_control>
					<!--Maximum allowed value for control signal. Used primarily when solving
					    for control values-->
					<max_control>       1.00000000 </max_control>
					<GeometryPath name="">
						<PathPointSet name="">
							<objects>
								<PathPoint name="flex_dig_r-P1">
									<location>      -0.00830000      -0.20460000      -0.00180000 </location>
									<VisibleObject name="">
										<!--Set of geometry files and associated attributes, allow .vtp, .stl,
										    .obj-->
										<GeometrySet name="">
											<objects/>
											<groups/>
										</GeometrySet>
										<!--Three scale factors for display purposes: scaleX scaleY scaleZ-->
										<scale_factors>       1.00000000       1.00000000       1.00000000 </scale_factors>
										<!--transform relative to owner specified as 3 rotations (rad) followed by
										    3 translations rX rY rZ tx ty tz-->
										<transform>      -0.00000000       0.00000000      -0.00000000       0.00000000       0.00000000       0.00000000 </transform>
										<!--Whether to show a coordinate frame-->
										<show_axes> false </show_axes>
										<!--Display Pref. 0:Hide 1:Wire 3:Flat 4:Shaded Can be overriden for
										    individual geometries-->
										<display_preference> 4 </display_preference>
									</VisibleObject>
									<body> tibia_r </body>
								</PathPoint>
								<PathPoint name="flex_dig_r-P2">
									<location>      -0.01540000      -0.40510000      -0.01960000 </location>
									<VisibleObject name="">
										<!--Set of geometry files and associated attributes, allow .vtp, .stl,
										    .obj-->
										<GeometrySet name="">
											<objects/>
											<groups/>
										</GeometrySet>
										<!--Three scale factors for display purposes: scaleX scaleY scaleZ-->
										<scale_factors>       1.00000000       1.00000000       1.00000000 </scale_factors>
										<!--transform relative to owner specified as 3 rotations (rad) followed by
										    3 translations rX rY rZ tx ty tz-->
										<transform>      -0.00000000       0.00000000      -0.00000000       0.00000000       0.00000000       0.00000000 </transform>
										<!--Whether to show a coordinate frame-->
										<show_axes> false </show_axes>
										<!--Display Pref. 0:Hide 1:Wire 3:Flat 4:Shaded Can be overriden for
										    individual geometries-->
										<display_preference> 4 </display_preference>
									</VisibleObject>
									<body> tibia_r </body>
								</PathPoint>
								<PathPoint name="flex_dig_r-P3">
									<location>       0.04360000       0.03150000      -0.02800000 </location>
									<VisibleObject name="">
										<!--Set of geometry files and associated attributes, allow .vtp, .stl,
										    .obj-->
										<GeometrySet name="">
											<objects/>
											<groups/>
										</GeometrySet>
										<!--Three scale factors for display purposes: scaleX scaleY scaleZ-->
										<scale_factors>       1.00000000       1.00000000       1.00000000 </scale_factors>
										<!--transform relative to owner specified as 3 rotations (rad) followed by
										    3 translations rX rY rZ tx ty tz-->
										<transform>      -0.00000000       0.00000000      -0.00000000       0.00000000       0.00000000       0.00000000 </transform>
										<!--Whether to show a coordinate frame-->
										<show_axes> false </show_axes>
										<!--Display Pref. 0:Hide 1:Wire 3:Flat 4:Shaded Can be overriden for
										    individual geometries-->
										<display_preference> 4 </display_preference>
									</VisibleObject>
									<body> calcn_r </body>
								</PathPoint>
								<PathPoint name="flex_dig_r-P4">
									<location>       0.07080000       0.01760000      -0.02630000 </location>
									<VisibleObject name="">
										<!--Set of geometry files and associated attributes, allow .vtp, .stl,
										    .obj-->
										<GeometrySet name="">
											<objects/>
											<groups/>
										</GeometrySet>
										<!--Three scale factors for display purposes: scaleX scaleY scaleZ-->
										<scale_factors>       1.00000000       1.00000000       1.00000000 </scale_factors>
										<!--transform relative to owner specified as 3 rotations (rad) followed by
										    3 translations rX rY rZ tx ty tz-->
										<transform>      -0.00000000       0.00000000      -0.00000000       0.00000000       0.00000000       0.00000000 </transform>
										<!--Whether to show a coordinate frame-->
										<show_axes> false </show_axes>
										<!--Display Pref. 0:Hide 1:Wire 3:Flat 4:Shaded Can be overriden for
										    individual geometries-->
										<display_preference> 4 </display_preference>
									</VisibleObject>
									<body> calcn_r </body>
								</PathPoint>
								<PathPoint name="flex_dig_r-P5">
									<location>       0.16580000      -0.00810000       0.01160000 </location>
									<VisibleObject name="">
										<!--Set of geometry files and associated attributes, allow .vtp, .stl,
										    .obj-->
										<GeometrySet name="">
											<objects/>
											<groups/>
										</GeometrySet>
										<!--Three scale factors for display purposes: scaleX scaleY scaleZ-->
										<scale_factors>       1.00000000       1.00000000       1.00000000 </scale_factors>
										<!--transform relative to owner specified as 3 rotations (rad) followed by
										    3 translations rX rY rZ tx ty tz-->
										<transform>      -0.00000000       0.00000000      -0.00000000       0.00000000       0.00000000       0.00000000 </transform>
										<!--Whether to show a coordinate frame-->
										<show_axes> false </show_axes>
										<!--Display Pref. 0:Hide 1:Wire 3:Flat 4:Shaded Can be overriden for
										    individual geometries-->
										<display_preference> 4 </display_preference>
									</VisibleObject>
									<body> calcn_r </body>
								</PathPoint>
								<PathPoint name="flex_dig_r-P6">
									<location>      -0.00190000      -0.00780000       0.01470000 </location>
									<VisibleObject name="">
										<!--Set of geometry files and associated attributes, allow .vtp, .stl,
										    .obj-->
										<GeometrySet name="">
											<objects/>
											<groups/>
										</GeometrySet>
										<!--Three scale factors for display purposes: scaleX scaleY scaleZ-->
										<scale_factors>       1.00000000       1.00000000       1.00000000 </scale_factors>
										<!--transform relative to owner specified as 3 rotations (rad) followed by
										    3 translations rX rY rZ tx ty tz-->
										<transform>      -0.00000000       0.00000000      -0.00000000       0.00000000       0.00000000       0.00000000 </transform>
										<!--Whether to show a coordinate frame-->
										<show_axes> false </show_axes>
										<!--Display Pref. 0:Hide 1:Wire 3:Flat 4:Shaded Can be overriden for
										    individual geometries-->
										<display_preference> 4 </display_preference>
									</VisibleObject>
									<body> toes_r </body>
								</PathPoint>
								<PathPoint name="flex_dig_r-P7">
									<location>       0.02850000      -0.00710000       0.02150000 </location>
									<VisibleObject name="">
										<!--Set of geometry files and associated attributes, allow .vtp, .stl,
										    .obj-->
										<GeometrySet name="">
											<objects/>
											<groups/>
										</GeometrySet>
										<!--Three scale factors for display purposes: scaleX scaleY scaleZ-->
										<scale_factors>       1.00000000       1.00000000       1.00000000 </scale_factors>
										<!--transform relative to owner specified as 3 rotations (rad) followed by
										    3 translations rX rY rZ tx ty tz-->
										<transform>      -0.00000000       0.00000000      -0.00000000       0.00000000       0.00000000       0.00000000 </transform>
										<!--Whether to show a coordinate frame-->
										<show_axes> false </show_axes>
										<!--Display Pref. 0:Hide 1:Wire 3:Flat 4:Shaded Can be overriden for
										    individual geometries-->
										<display_preference> 4 </display_preference>
									</VisibleObject>
									<body> toes_r </body>
								</PathPoint>
								<PathPoint name="flex_dig_r-P8">
									<location>       0.04410000      -0.00600000       0.02420000 </location>
									<VisibleObject name="">
										<!--Set of geometry files and associated attributes, allow .vtp, .stl,
										    .obj-->
										<GeometrySet name="">
											<objects/>
											<groups/>
										</GeometrySet>
										<!--Three scale factors for display purposes: scaleX scaleY scaleZ-->
										<scale_factors>       1.00000000       1.00000000       1.00000000 </scale_factors>
										<!--transform relative to owner specified as 3 rotations (rad) followed by
										    3 translations rX rY rZ tx ty tz-->
										<transform>      -0.00000000       0.00000000      -0.00000000       0.00000000       0.00000000       0.00000000 </transform>
										<!--Whether to show a coordinate frame-->
										<show_axes> false </show_axes>
										<!--Display Pref. 0:Hide 1:Wire 3:Flat 4:Shaded Can be overriden for
										    individual geometries-->
										<display_preference> 4 </display_preference>
									</VisibleObject>
									<body> toes_r </body>
								</PathPoint>
							</objects>
							<groups/>
						</PathPointSet>
						<VisibleObject name="">
							<!--Set of geometry files and associated attributes, allow .vtp, .stl,
							    .obj-->
							<GeometrySet name="">
								<objects/>
								<groups/>
							</GeometrySet>
							<!--Three scale factors for display purposes: scaleX scaleY scaleZ-->
							<scale_factors>       1.00000000       1.00000000       1.00000000 </scale_factors>
							<!--transform relative to owner specified as 3 rotations (rad) followed by
							    3 translations rX rY rZ tx ty tz-->
							<transform>      -0.00000000       0.00000000      -0.00000000       0.00000000       0.00000000       0.00000000 </transform>
							<!--Whether to show a coordinate frame-->
							<show_axes> false </show_axes>
							<!--Display Pref. 0:Hide 1:Wire 3:Flat 4:Shaded Can be overriden for
							    individual geometries-->
							<display_preference> 4 </display_preference>
						</VisibleObject>
						<PathWrapSet name="">
							<objects/>
							<groups/>
						</PathWrapSet>
					</GeometryPath>
					<optimal_force>       1.00000000 </optimal_force>
					<!--Maximum isometric force that the fibers can generate-->
					<max_isometric_force>     310.00000000 </max_isometric_force>
					<!--Optimal length of the muscle fibers-->
					<optimal_fiber_length>       0.03400000 </optimal_fiber_length>
					<!--Resting length of the tendon-->
					<tendon_slack_length>       0.40000000 </tendon_slack_length>
					<!--Angle between tendon and fibers at optimal fiber length-->
					<pennation_angle_at_optimal>       0.12217305 </pennation_angle_at_optimal>
					<!--Maximum contraction velocity of the fibers, in optimal fiberlengths
					    per second-->
					<max_contraction_velocity>      10.00000000 </max_contraction_velocity>
					<!--time constant for ramping up of muscle activation-->
					<activation_time_constant>       0.01000000 </activation_time_constant>
					<!--time constant for ramping down of muscle activation-->
					<deactivation_time_constant>       0.04000000 </deactivation_time_constant>
					<!--maximum contraction velocity at full activation in fiber lengths per
					    second-->
					<Vmax>      10.00000000 </Vmax>
					<!--maximum contraction velocity at low activation in fiber lengths per
					    second-->
					<Vmax0>       5.00000000 </Vmax0>
					<!--tendon strain due to maximum isometric muscle force-->
					<FmaxTendonStrain>       0.03300000 </FmaxTendonStrain>
					<!--passive muscle strain due to maximum isometric muscle force-->
					<FmaxMuscleStrain>       0.60000000 </FmaxMuscleStrain>
					<!--shape factor for Gaussian active muscle force-length relationship-->
					<KshapeActive>       0.50000000 </KshapeActive>
					<!--exponential shape factor for passive force-length relationship-->
					<KshapePassive>       4.00000000 </KshapePassive>
					<!--passive damping in the force-velocity relationship-->
					<damping>       0.05000000 </damping>
					<!--force-velocity shape factor-->
					<Af>       0.30000000 </Af>
					<!--maximum normalized lengthening force-->
					<Flen>       1.80000000 </Flen>
				</Thelen2003Muscle>
				<Thelen2003Muscle name="flex_hal_r">
					<isDisabled> false </isDisabled>
					<!--Minimum allowed value for control signal. Used primarily when solving
					    for control values-->
					<min_control>       0.00000000 </min_control>
					<!--Maximum allowed value for control signal. Used primarily when solving
					    for control values-->
					<max_control>       1.00000000 </max_control>
					<GeometryPath name="">
						<PathPointSet name="">
							<objects>
								<PathPoint name="flex_hal_r-P1">
									<location>      -0.00790000      -0.23340000       0.02440000 </location>
									<VisibleObject name="">
										<!--Set of geometry files and associated attributes, allow .vtp, .stl,
										    .obj-->
										<GeometrySet name="">
											<objects/>
											<groups/>
										</GeometrySet>
										<!--Three scale factors for display purposes: scaleX scaleY scaleZ-->
										<scale_factors>       1.00000000       1.00000000       1.00000000 </scale_factors>
										<!--transform relative to owner specified as 3 rotations (rad) followed by
										    3 translations rX rY rZ tx ty tz-->
										<transform>      -0.00000000       0.00000000      -0.00000000       0.00000000       0.00000000       0.00000000 </transform>
										<!--Whether to show a coordinate frame-->
										<show_axes> false </show_axes>
										<!--Display Pref. 0:Hide 1:Wire 3:Flat 4:Shaded Can be overriden for
										    individual geometries-->
										<display_preference> 4 </display_preference>
									</VisibleObject>
									<body> tibia_r </body>
								</PathPoint>
								<PathPoint name="flex_hal_r-P2">
									<location>      -0.01860000      -0.40790000      -0.01740000 </location>
									<VisibleObject name="">
										<!--Set of geometry files and associated attributes, allow .vtp, .stl,
										    .obj-->
										<GeometrySet name="">
											<objects/>
											<groups/>
										</GeometrySet>
										<!--Three scale factors for display purposes: scaleX scaleY scaleZ-->
										<scale_factors>       1.00000000       1.00000000       1.00000000 </scale_factors>
										<!--transform relative to owner specified as 3 rotations (rad) followed by
										    3 translations rX rY rZ tx ty tz-->
										<transform>      -0.00000000       0.00000000      -0.00000000       0.00000000       0.00000000       0.00000000 </transform>
										<!--Whether to show a coordinate frame-->
										<show_axes> false </show_axes>
										<!--Display Pref. 0:Hide 1:Wire 3:Flat 4:Shaded Can be overriden for
										    individual geometries-->
										<display_preference> 4 </display_preference>
									</VisibleObject>
									<body> tibia_r </body>
								</PathPoint>
								<PathPoint name="flex_hal_r-P3">
									<location>       0.03740000       0.02760000      -0.02410000 </location>
									<VisibleObject name="">
										<!--Set of geometry files and associated attributes, allow .vtp, .stl,
										    .obj-->
										<GeometrySet name="">
											<objects/>
											<groups/>
										</GeometrySet>
										<!--Three scale factors for display purposes: scaleX scaleY scaleZ-->
										<scale_factors>       1.00000000       1.00000000       1.00000000 </scale_factors>
										<!--transform relative to owner specified as 3 rotations (rad) followed by
										    3 translations rX rY rZ tx ty tz-->
										<transform>      -0.00000000       0.00000000      -0.00000000       0.00000000       0.00000000       0.00000000 </transform>
										<!--Whether to show a coordinate frame-->
										<show_axes> false </show_axes>
										<!--Display Pref. 0:Hide 1:Wire 3:Flat 4:Shaded Can be overriden for
										    individual geometries-->
										<display_preference> 4 </display_preference>
									</VisibleObject>
									<body> calcn_r </body>
								</PathPoint>
								<PathPoint name="flex_hal_r-P4">
									<location>       0.10380000       0.00680000      -0.02560000 </location>
									<VisibleObject name="">
										<!--Set of geometry files and associated attributes, allow .vtp, .stl,
										    .obj-->
										<GeometrySet name="">
											<objects/>
											<groups/>
										</GeometrySet>
										<!--Three scale factors for display purposes: scaleX scaleY scaleZ-->
										<scale_factors>       1.00000000       1.00000000       1.00000000 </scale_factors>
										<!--transform relative to owner specified as 3 rotations (rad) followed by
										    3 translations rX rY rZ tx ty tz-->
										<transform>      -0.00000000       0.00000000      -0.00000000       0.00000000       0.00000000       0.00000000 </transform>
										<!--Whether to show a coordinate frame-->
										<show_axes> false </show_axes>
										<!--Display Pref. 0:Hide 1:Wire 3:Flat 4:Shaded Can be overriden for
										    individual geometries-->
										<display_preference> 4 </display_preference>
									</VisibleObject>
									<body> calcn_r </body>
								</PathPoint>
								<PathPoint name="flex_hal_r-P5">
									<location>       0.17260000      -0.00530000      -0.02690000 </location>
									<VisibleObject name="">
										<!--Set of geometry files and associated attributes, allow .vtp, .stl,
										    .obj-->
										<GeometrySet name="">
											<objects/>
											<groups/>
										</GeometrySet>
										<!--Three scale factors for display purposes: scaleX scaleY scaleZ-->
										<scale_factors>       1.00000000       1.00000000       1.00000000 </scale_factors>
										<!--transform relative to owner specified as 3 rotations (rad) followed by
										    3 translations rX rY rZ tx ty tz-->
										<transform>      -0.00000000       0.00000000      -0.00000000       0.00000000       0.00000000       0.00000000 </transform>
										<!--Whether to show a coordinate frame-->
										<show_axes> false </show_axes>
										<!--Display Pref. 0:Hide 1:Wire 3:Flat 4:Shaded Can be overriden for
										    individual geometries-->
										<display_preference> 4 </display_preference>
									</VisibleObject>
									<body> calcn_r </body>
								</PathPoint>
								<PathPoint name="flex_hal_r-P6">
									<location>       0.01550000      -0.00640000      -0.02650000 </location>
									<VisibleObject name="">
										<!--Set of geometry files and associated attributes, allow .vtp, .stl,
										    .obj-->
										<GeometrySet name="">
											<objects/>
											<groups/>
										</GeometrySet>
										<!--Three scale factors for display purposes: scaleX scaleY scaleZ-->
										<scale_factors>       1.00000000       1.00000000       1.00000000 </scale_factors>
										<!--transform relative to owner specified as 3 rotations (rad) followed by
										    3 translations rX rY rZ tx ty tz-->
										<transform>      -0.00000000       0.00000000      -0.00000000       0.00000000       0.00000000       0.00000000 </transform>
										<!--Whether to show a coordinate frame-->
										<show_axes> false </show_axes>
										<!--Display Pref. 0:Hide 1:Wire 3:Flat 4:Shaded Can be overriden for
										    individual geometries-->
										<display_preference> 4 </display_preference>
									</VisibleObject>
									<body> toes_r </body>
								</PathPoint>
								<PathPoint name="flex_hal_r-P7">
									<location>       0.05620000      -0.01020000      -0.01810000 </location>
									<VisibleObject name="">
										<!--Set of geometry files and associated attributes, allow .vtp, .stl,
										    .obj-->
										<GeometrySet name="">
											<objects/>
											<groups/>
										</GeometrySet>
										<!--Three scale factors for display purposes: scaleX scaleY scaleZ-->
										<scale_factors>       1.00000000       1.00000000       1.00000000 </scale_factors>
										<!--transform relative to owner specified as 3 rotations (rad) followed by
										    3 translations rX rY rZ tx ty tz-->
										<transform>      -0.00000000       0.00000000      -0.00000000       0.00000000       0.00000000       0.00000000 </transform>
										<!--Whether to show a coordinate frame-->
										<show_axes> false </show_axes>
										<!--Display Pref. 0:Hide 1:Wire 3:Flat 4:Shaded Can be overriden for
										    individual geometries-->
										<display_preference> 4 </display_preference>
									</VisibleObject>
									<body> toes_r </body>
								</PathPoint>
							</objects>
							<groups/>
						</PathPointSet>
						<VisibleObject name="">
							<!--Set of geometry files and associated attributes, allow .vtp, .stl,
							    .obj-->
							<GeometrySet name="">
								<objects/>
								<groups/>
							</GeometrySet>
							<!--Three scale factors for display purposes: scaleX scaleY scaleZ-->
							<scale_factors>       1.00000000       1.00000000       1.00000000 </scale_factors>
							<!--transform relative to owner specified as 3 rotations (rad) followed by
							    3 translations rX rY rZ tx ty tz-->
							<transform>      -0.00000000       0.00000000      -0.00000000       0.00000000       0.00000000       0.00000000 </transform>
							<!--Whether to show a coordinate frame-->
							<show_axes> false </show_axes>
							<!--Display Pref. 0:Hide 1:Wire 3:Flat 4:Shaded Can be overriden for
							    individual geometries-->
							<display_preference> 4 </display_preference>
						</VisibleObject>
						<PathWrapSet name="">
							<objects/>
							<groups/>
						</PathWrapSet>
					</GeometryPath>
					<optimal_force>       1.00000000 </optimal_force>
					<!--Maximum isometric force that the fibers can generate-->
					<max_isometric_force>     322.00000000 </max_isometric_force>
					<!--Optimal length of the muscle fibers-->
					<optimal_fiber_length>       0.04300000 </optimal_fiber_length>
					<!--Resting length of the tendon-->
					<tendon_slack_length>       0.38000000 </tendon_slack_length>
					<!--Angle between tendon and fibers at optimal fiber length-->
					<pennation_angle_at_optimal>       0.17453293 </pennation_angle_at_optimal>
					<!--Maximum contraction velocity of the fibers, in optimal fiberlengths
					    per second-->
					<max_contraction_velocity>      10.00000000 </max_contraction_velocity>
					<!--time constant for ramping up of muscle activation-->
					<activation_time_constant>       0.01000000 </activation_time_constant>
					<!--time constant for ramping down of muscle activation-->
					<deactivation_time_constant>       0.04000000 </deactivation_time_constant>
					<!--maximum contraction velocity at full activation in fiber lengths per
					    second-->
					<Vmax>      10.00000000 </Vmax>
					<!--maximum contraction velocity at low activation in fiber lengths per
					    second-->
					<Vmax0>       5.00000000 </Vmax0>
					<!--tendon strain due to maximum isometric muscle force-->
					<FmaxTendonStrain>       0.03300000 </FmaxTendonStrain>
					<!--passive muscle strain due to maximum isometric muscle force-->
					<FmaxMuscleStrain>       0.60000000 </FmaxMuscleStrain>
					<!--shape factor for Gaussian active muscle force-length relationship-->
					<KshapeActive>       0.50000000 </KshapeActive>
					<!--exponential shape factor for passive force-length relationship-->
					<KshapePassive>       4.00000000 </KshapePassive>
					<!--passive damping in the force-velocity relationship-->
					<damping>       0.05000000 </damping>
					<!--force-velocity shape factor-->
					<Af>       0.30000000 </Af>
					<!--maximum normalized lengthening force-->
					<Flen>       1.80000000 </Flen>
				</Thelen2003Muscle>
				<Thelen2003Muscle name="tib_ant_r">
					<isDisabled> false </isDisabled>
					<!--Minimum allowed value for control signal. Used primarily when solving
					    for control values-->
					<min_control>       0.00000000 </min_control>
					<!--Maximum allowed value for control signal. Used primarily when solving
					    for control values-->
					<max_control>       1.00000000 </max_control>
					<GeometryPath name="">
						<PathPointSet name="">
							<objects>
								<PathPoint name="tib_ant_r-P1">
									<location>       0.01790000      -0.16240000       0.01150000 </location>
									<VisibleObject name="">
										<!--Set of geometry files and associated attributes, allow .vtp, .stl,
										    .obj-->
										<GeometrySet name="">
											<objects/>
											<groups/>
										</GeometrySet>
										<!--Three scale factors for display purposes: scaleX scaleY scaleZ-->
										<scale_factors>       1.00000000       1.00000000       1.00000000 </scale_factors>
										<!--transform relative to owner specified as 3 rotations (rad) followed by
										    3 translations rX rY rZ tx ty tz-->
										<transform>      -0.00000000       0.00000000      -0.00000000       0.00000000       0.00000000       0.00000000 </transform>
										<!--Whether to show a coordinate frame-->
										<show_axes> false </show_axes>
										<!--Display Pref. 0:Hide 1:Wire 3:Flat 4:Shaded Can be overriden for
										    individual geometries-->
										<display_preference> 4 </display_preference>
									</VisibleObject>
									<body> tibia_r </body>
								</PathPoint>
								<PathPoint name="tib_ant_r-P2">
									<location>       0.03290000      -0.39510000      -0.01770000 </location>
									<VisibleObject name="">
										<!--Set of geometry files and associated attributes, allow .vtp, .stl,
										    .obj-->
										<GeometrySet name="">
											<objects/>
											<groups/>
										</GeometrySet>
										<!--Three scale factors for display purposes: scaleX scaleY scaleZ-->
										<scale_factors>       1.00000000       1.00000000       1.00000000 </scale_factors>
										<!--transform relative to owner specified as 3 rotations (rad) followed by
										    3 translations rX rY rZ tx ty tz-->
										<transform>      -0.00000000       0.00000000      -0.00000000       0.00000000       0.00000000       0.00000000 </transform>
										<!--Whether to show a coordinate frame-->
										<show_axes> false </show_axes>
										<!--Display Pref. 0:Hide 1:Wire 3:Flat 4:Shaded Can be overriden for
										    individual geometries-->
										<display_preference> 4 </display_preference>
									</VisibleObject>
									<body> tibia_r </body>
								</PathPoint>
								<PathPoint name="tib_ant_r-P3">
									<location>       0.11660000       0.01780000      -0.03050000 </location>
									<VisibleObject name="">
										<!--Set of geometry files and associated attributes, allow .vtp, .stl,
										    .obj-->
										<GeometrySet name="">
											<objects/>
											<groups/>
										</GeometrySet>
										<!--Three scale factors for display purposes: scaleX scaleY scaleZ-->
										<scale_factors>       1.00000000       1.00000000       1.00000000 </scale_factors>
										<!--transform relative to owner specified as 3 rotations (rad) followed by
										    3 translations rX rY rZ tx ty tz-->
										<transform>      -0.00000000       0.00000000      -0.00000000       0.00000000       0.00000000       0.00000000 </transform>
										<!--Whether to show a coordinate frame-->
										<show_axes> false </show_axes>
										<!--Display Pref. 0:Hide 1:Wire 3:Flat 4:Shaded Can be overriden for
										    individual geometries-->
										<display_preference> 4 </display_preference>
									</VisibleObject>
									<body> calcn_r </body>
								</PathPoint>
							</objects>
							<groups/>
						</PathPointSet>
						<VisibleObject name="">
							<!--Set of geometry files and associated attributes, allow .vtp, .stl,
							    .obj-->
							<GeometrySet name="">
								<objects/>
								<groups/>
							</GeometrySet>
							<!--Three scale factors for display purposes: scaleX scaleY scaleZ-->
							<scale_factors>       1.00000000       1.00000000       1.00000000 </scale_factors>
							<!--transform relative to owner specified as 3 rotations (rad) followed by
							    3 translations rX rY rZ tx ty tz-->
							<transform>      -0.00000000       0.00000000      -0.00000000       0.00000000       0.00000000       0.00000000 </transform>
							<!--Whether to show a coordinate frame-->
							<show_axes> false </show_axes>
							<!--Display Pref. 0:Hide 1:Wire 3:Flat 4:Shaded Can be overriden for
							    individual geometries-->
							<display_preference> 4 </display_preference>
						</VisibleObject>
						<PathWrapSet name="">
							<objects/>
							<groups/>
						</PathWrapSet>
					</GeometryPath>
					<optimal_force>       1.00000000 </optimal_force>
					<!--Maximum isometric force that the fibers can generate-->
					<max_isometric_force>     905.00000000 </max_isometric_force>
					<!--Optimal length of the muscle fibers-->
					<optimal_fiber_length>       0.09800000 </optimal_fiber_length>
					<!--Resting length of the tendon-->
					<tendon_slack_length>       0.22300000 </tendon_slack_length>
					<!--Angle between tendon and fibers at optimal fiber length-->
					<pennation_angle_at_optimal>       0.08726646 </pennation_angle_at_optimal>
					<!--Maximum contraction velocity of the fibers, in optimal fiberlengths
					    per second-->
					<max_contraction_velocity>      10.00000000 </max_contraction_velocity>
					<!--time constant for ramping up of muscle activation-->
					<activation_time_constant>       0.01000000 </activation_time_constant>
					<!--time constant for ramping down of muscle activation-->
					<deactivation_time_constant>       0.04000000 </deactivation_time_constant>
					<!--maximum contraction velocity at full activation in fiber lengths per
					    second-->
					<Vmax>      10.00000000 </Vmax>
					<!--maximum contraction velocity at low activation in fiber lengths per
					    second-->
					<Vmax0>       5.00000000 </Vmax0>
					<!--tendon strain due to maximum isometric muscle force-->
					<FmaxTendonStrain>       0.03300000 </FmaxTendonStrain>
					<!--passive muscle strain due to maximum isometric muscle force-->
					<FmaxMuscleStrain>       0.60000000 </FmaxMuscleStrain>
					<!--shape factor for Gaussian active muscle force-length relationship-->
					<KshapeActive>       0.50000000 </KshapeActive>
					<!--exponential shape factor for passive force-length relationship-->
					<KshapePassive>       4.00000000 </KshapePassive>
					<!--passive damping in the force-velocity relationship-->
					<damping>       0.05000000 </damping>
					<!--force-velocity shape factor-->
					<Af>       0.30000000 </Af>
					<!--maximum normalized lengthening force-->
					<Flen>       1.80000000 </Flen>
				</Thelen2003Muscle>
				<Thelen2003Muscle name="per_brev_r">
					<isDisabled> false </isDisabled>
					<!--Minimum allowed value for control signal. Used primarily when solving
					    for control values-->
					<min_control>       0.00000000 </min_control>
					<!--Maximum allowed value for control signal. Used primarily when solving
					    for control values-->
					<max_control>       1.00000000 </max_control>
					<GeometryPath name="">
						<PathPointSet name="">
							<objects>
								<PathPoint name="per_brev_r-P1">
									<location>      -0.00700000      -0.26460000       0.03250000 </location>
									<VisibleObject name="">
										<!--Set of geometry files and associated attributes, allow .vtp, .stl,
										    .obj-->
										<GeometrySet name="">
											<objects/>
											<groups/>
										</GeometrySet>
										<!--Three scale factors for display purposes: scaleX scaleY scaleZ-->
										<scale_factors>       1.00000000       1.00000000       1.00000000 </scale_factors>
										<!--transform relative to owner specified as 3 rotations (rad) followed by
										    3 translations rX rY rZ tx ty tz-->
										<transform>      -0.00000000       0.00000000      -0.00000000       0.00000000       0.00000000       0.00000000 </transform>
										<!--Whether to show a coordinate frame-->
										<show_axes> false </show_axes>
										<!--Display Pref. 0:Hide 1:Wire 3:Flat 4:Shaded Can be overriden for
										    individual geometries-->
										<display_preference> 4 </display_preference>
									</VisibleObject>
									<body> tibia_r </body>
								</PathPoint>
								<PathPoint name="per_brev_r-P2">
									<location>      -0.01980000      -0.41840000       0.02830000 </location>
									<VisibleObject name="">
										<!--Set of geometry files and associated attributes, allow .vtp, .stl,
										    .obj-->
										<GeometrySet name="">
											<objects/>
											<groups/>
										</GeometrySet>
										<!--Three scale factors for display purposes: scaleX scaleY scaleZ-->
										<scale_factors>       1.00000000       1.00000000       1.00000000 </scale_factors>
										<!--transform relative to owner specified as 3 rotations (rad) followed by
										    3 translations rX rY rZ tx ty tz-->
										<transform>      -0.00000000       0.00000000      -0.00000000       0.00000000       0.00000000       0.00000000 </transform>
										<!--Whether to show a coordinate frame-->
										<show_axes> false </show_axes>
										<!--Display Pref. 0:Hide 1:Wire 3:Flat 4:Shaded Can be overriden for
										    individual geometries-->
										<display_preference> 4 </display_preference>
									</VisibleObject>
									<body> tibia_r </body>
								</PathPoint>
								<PathPoint name="per_brev_r-P3">
									<location>      -0.01440000      -0.42950000       0.02890000 </location>
									<VisibleObject name="">
										<!--Set of geometry files and associated attributes, allow .vtp, .stl,
										    .obj-->
										<GeometrySet name="">
											<objects/>
											<groups/>
										</GeometrySet>
										<!--Three scale factors for display purposes: scaleX scaleY scaleZ-->
										<scale_factors>       1.00000000       1.00000000       1.00000000 </scale_factors>
										<!--transform relative to owner specified as 3 rotations (rad) followed by
										    3 translations rX rY rZ tx ty tz-->
										<transform>      -0.00000000       0.00000000      -0.00000000       0.00000000       0.00000000       0.00000000 </transform>
										<!--Whether to show a coordinate frame-->
										<show_axes> false </show_axes>
										<!--Display Pref. 0:Hide 1:Wire 3:Flat 4:Shaded Can be overriden for
										    individual geometries-->
										<display_preference> 4 </display_preference>
									</VisibleObject>
									<body> tibia_r </body>
								</PathPoint>
								<PathPoint name="per_brev_r-P4">
									<location>       0.04710000       0.02700000       0.02330000 </location>
									<VisibleObject name="">
										<!--Set of geometry files and associated attributes, allow .vtp, .stl,
										    .obj-->
										<GeometrySet name="">
											<objects/>
											<groups/>
										</GeometrySet>
										<!--Three scale factors for display purposes: scaleX scaleY scaleZ-->
										<scale_factors>       1.00000000       1.00000000       1.00000000 </scale_factors>
										<!--transform relative to owner specified as 3 rotations (rad) followed by
										    3 translations rX rY rZ tx ty tz-->
										<transform>      -0.00000000       0.00000000      -0.00000000       0.00000000       0.00000000       0.00000000 </transform>
										<!--Whether to show a coordinate frame-->
										<show_axes> false </show_axes>
										<!--Display Pref. 0:Hide 1:Wire 3:Flat 4:Shaded Can be overriden for
										    individual geometries-->
										<display_preference> 4 </display_preference>
									</VisibleObject>
									<body> calcn_r </body>
								</PathPoint>
								<PathPoint name="per_brev_r-P5">
									<location>       0.06770000       0.02190000       0.03430000 </location>
									<VisibleObject name="">
										<!--Set of geometry files and associated attributes, allow .vtp, .stl,
										    .obj-->
										<GeometrySet name="">
											<objects/>
											<groups/>
										</GeometrySet>
										<!--Three scale factors for display purposes: scaleX scaleY scaleZ-->
										<scale_factors>       1.00000000       1.00000000       1.00000000 </scale_factors>
										<!--transform relative to owner specified as 3 rotations (rad) followed by
										    3 translations rX rY rZ tx ty tz-->
										<transform>      -0.00000000       0.00000000      -0.00000000       0.00000000       0.00000000       0.00000000 </transform>
										<!--Whether to show a coordinate frame-->
										<show_axes> false </show_axes>
										<!--Display Pref. 0:Hide 1:Wire 3:Flat 4:Shaded Can be overriden for
										    individual geometries-->
										<display_preference> 4 </display_preference>
									</VisibleObject>
									<body> calcn_r </body>
								</PathPoint>
							</objects>
							<groups/>
						</PathPointSet>
						<VisibleObject name="">
							<!--Set of geometry files and associated attributes, allow .vtp, .stl,
							    .obj-->
							<GeometrySet name="">
								<objects/>
								<groups/>
							</GeometrySet>
							<!--Three scale factors for display purposes: scaleX scaleY scaleZ-->
							<scale_factors>       1.00000000       1.00000000       1.00000000 </scale_factors>
							<!--transform relative to owner specified as 3 rotations (rad) followed by
							    3 translations rX rY rZ tx ty tz-->
							<transform>      -0.00000000       0.00000000      -0.00000000       0.00000000       0.00000000       0.00000000 </transform>
							<!--Whether to show a coordinate frame-->
							<show_axes> false </show_axes>
							<!--Display Pref. 0:Hide 1:Wire 3:Flat 4:Shaded Can be overriden for
							    individual geometries-->
							<display_preference> 4 </display_preference>
						</VisibleObject>
						<PathWrapSet name="">
							<objects/>
							<groups/>
						</PathWrapSet>
					</GeometryPath>
					<optimal_force>       1.00000000 </optimal_force>
					<!--Maximum isometric force that the fibers can generate-->
					<max_isometric_force>     435.00000000 </max_isometric_force>
					<!--Optimal length of the muscle fibers-->
					<optimal_fiber_length>       0.05000000 </optimal_fiber_length>
					<!--Resting length of the tendon-->
					<tendon_slack_length>       0.16100000 </tendon_slack_length>
					<!--Angle between tendon and fibers at optimal fiber length-->
					<pennation_angle_at_optimal>       0.08726646 </pennation_angle_at_optimal>
					<!--Maximum contraction velocity of the fibers, in optimal fiberlengths
					    per second-->
					<max_contraction_velocity>      10.00000000 </max_contraction_velocity>
					<!--time constant for ramping up of muscle activation-->
					<activation_time_constant>       0.01000000 </activation_time_constant>
					<!--time constant for ramping down of muscle activation-->
					<deactivation_time_constant>       0.04000000 </deactivation_time_constant>
					<!--maximum contraction velocity at full activation in fiber lengths per
					    second-->
					<Vmax>      10.00000000 </Vmax>
					<!--maximum contraction velocity at low activation in fiber lengths per
					    second-->
					<Vmax0>       5.00000000 </Vmax0>
					<!--tendon strain due to maximum isometric muscle force-->
					<FmaxTendonStrain>       0.03300000 </FmaxTendonStrain>
					<!--passive muscle strain due to maximum isometric muscle force-->
					<FmaxMuscleStrain>       0.60000000 </FmaxMuscleStrain>
					<!--shape factor for Gaussian active muscle force-length relationship-->
					<KshapeActive>       0.50000000 </KshapeActive>
					<!--exponential shape factor for passive force-length relationship-->
					<KshapePassive>       4.00000000 </KshapePassive>
					<!--passive damping in the force-velocity relationship-->
					<damping>       0.05000000 </damping>
					<!--force-velocity shape factor-->
					<Af>       0.30000000 </Af>
					<!--maximum normalized lengthening force-->
					<Flen>       1.80000000 </Flen>
				</Thelen2003Muscle>
				<Thelen2003Muscle name="per_long_r">
					<isDisabled> false </isDisabled>
					<!--Minimum allowed value for control signal. Used primarily when solving
					    for control values-->
					<min_control>       0.00000000 </min_control>
					<!--Maximum allowed value for control signal. Used primarily when solving
					    for control values-->
					<max_control>       1.00000000 </max_control>
					<GeometryPath name="">
						<PathPointSet name="">
							<objects>
								<PathPoint name="per_long_r-P1">
									<location>       0.00050000      -0.15680000       0.03620000 </location>
									<VisibleObject name="">
										<!--Set of geometry files and associated attributes, allow .vtp, .stl,
										    .obj-->
										<GeometrySet name="">
											<objects/>
											<groups/>
										</GeometrySet>
										<!--Three scale factors for display purposes: scaleX scaleY scaleZ-->
										<scale_factors>       1.00000000       1.00000000       1.00000000 </scale_factors>
										<!--transform relative to owner specified as 3 rotations (rad) followed by
										    3 translations rX rY rZ tx ty tz-->
										<transform>      -0.00000000       0.00000000      -0.00000000       0.00000000       0.00000000       0.00000000 </transform>
										<!--Whether to show a coordinate frame-->
										<show_axes> false </show_axes>
										<!--Display Pref. 0:Hide 1:Wire 3:Flat 4:Shaded Can be overriden for
										    individual geometries-->
										<display_preference> 4 </display_preference>
									</VisibleObject>
									<body> tibia_r </body>
								</PathPoint>
								<PathPoint name="per_long_r-P2">
									<location>      -0.02070000      -0.42050000       0.02860000 </location>
									<VisibleObject name="">
										<!--Set of geometry files and associated attributes, allow .vtp, .stl,
										    .obj-->
										<GeometrySet name="">
											<objects/>
											<groups/>
										</GeometrySet>
										<!--Three scale factors for display purposes: scaleX scaleY scaleZ-->
										<scale_factors>       1.00000000       1.00000000       1.00000000 </scale_factors>
										<!--transform relative to owner specified as 3 rotations (rad) followed by
										    3 translations rX rY rZ tx ty tz-->
										<transform>      -0.00000000       0.00000000      -0.00000000       0.00000000       0.00000000       0.00000000 </transform>
										<!--Whether to show a coordinate frame-->
										<show_axes> false </show_axes>
										<!--Display Pref. 0:Hide 1:Wire 3:Flat 4:Shaded Can be overriden for
										    individual geometries-->
										<display_preference> 4 </display_preference>
									</VisibleObject>
									<body> tibia_r </body>
								</PathPoint>
								<PathPoint name="per_long_r-P3">
									<location>      -0.01620000      -0.43190000       0.02890000 </location>
									<VisibleObject name="">
										<!--Set of geometry files and associated attributes, allow .vtp, .stl,
										    .obj-->
										<GeometrySet name="">
											<objects/>
											<groups/>
										</GeometrySet>
										<!--Three scale factors for display purposes: scaleX scaleY scaleZ-->
										<scale_factors>       1.00000000       1.00000000       1.00000000 </scale_factors>
										<!--transform relative to owner specified as 3 rotations (rad) followed by
										    3 translations rX rY rZ tx ty tz-->
										<transform>      -0.00000000       0.00000000      -0.00000000       0.00000000       0.00000000       0.00000000 </transform>
										<!--Whether to show a coordinate frame-->
										<show_axes> false </show_axes>
										<!--Display Pref. 0:Hide 1:Wire 3:Flat 4:Shaded Can be overriden for
										    individual geometries-->
										<display_preference> 4 </display_preference>
									</VisibleObject>
									<body> tibia_r </body>
								</PathPoint>
								<PathPoint name="per_long_r-P4">
									<location>       0.04380000       0.02300000       0.02210000 </location>
									<VisibleObject name="">
										<!--Set of geometry files and associated attributes, allow .vtp, .stl,
										    .obj-->
										<GeometrySet name="">
											<objects/>
											<groups/>
										</GeometrySet>
										<!--Three scale factors for display purposes: scaleX scaleY scaleZ-->
										<scale_factors>       1.00000000       1.00000000       1.00000000 </scale_factors>
										<!--transform relative to owner specified as 3 rotations (rad) followed by
										    3 translations rX rY rZ tx ty tz-->
										<transform>      -0.00000000       0.00000000      -0.00000000       0.00000000       0.00000000       0.00000000 </transform>
										<!--Whether to show a coordinate frame-->
										<show_axes> false </show_axes>
										<!--Display Pref. 0:Hide 1:Wire 3:Flat 4:Shaded Can be overriden for
										    individual geometries-->
										<display_preference> 4 </display_preference>
									</VisibleObject>
									<body> calcn_r </body>
								</PathPoint>
								<PathPoint name="per_long_r-P5">
									<location>       0.06810000       0.01060000       0.02840000 </location>
									<VisibleObject name="">
										<!--Set of geometry files and associated attributes, allow .vtp, .stl,
										    .obj-->
										<GeometrySet name="">
											<objects/>
											<groups/>
										</GeometrySet>
										<!--Three scale factors for display purposes: scaleX scaleY scaleZ-->
										<scale_factors>       1.00000000       1.00000000       1.00000000 </scale_factors>
										<!--transform relative to owner specified as 3 rotations (rad) followed by
										    3 translations rX rY rZ tx ty tz-->
										<transform>      -0.00000000       0.00000000      -0.00000000       0.00000000       0.00000000       0.00000000 </transform>
										<!--Whether to show a coordinate frame-->
										<show_axes> false </show_axes>
										<!--Display Pref. 0:Hide 1:Wire 3:Flat 4:Shaded Can be overriden for
										    individual geometries-->
										<display_preference> 4 </display_preference>
									</VisibleObject>
									<body> calcn_r </body>
								</PathPoint>
								<PathPoint name="per_long_r-P6">
									<location>       0.08520000       0.00690000       0.01180000 </location>
									<VisibleObject name="">
										<!--Set of geometry files and associated attributes, allow .vtp, .stl,
										    .obj-->
										<GeometrySet name="">
											<objects/>
											<groups/>
										</GeometrySet>
										<!--Three scale factors for display purposes: scaleX scaleY scaleZ-->
										<scale_factors>       1.00000000       1.00000000       1.00000000 </scale_factors>
										<!--transform relative to owner specified as 3 rotations (rad) followed by
										    3 translations rX rY rZ tx ty tz-->
										<transform>      -0.00000000       0.00000000      -0.00000000       0.00000000       0.00000000       0.00000000 </transform>
										<!--Whether to show a coordinate frame-->
										<show_axes> false </show_axes>
										<!--Display Pref. 0:Hide 1:Wire 3:Flat 4:Shaded Can be overriden for
										    individual geometries-->
										<display_preference> 4 </display_preference>
									</VisibleObject>
									<body> calcn_r </body>
								</PathPoint>
								<PathPoint name="per_long_r-P7">
									<location>       0.12030000       0.00850000      -0.01840000 </location>
									<VisibleObject name="">
										<!--Set of geometry files and associated attributes, allow .vtp, .stl,
										    .obj-->
										<GeometrySet name="">
											<objects/>
											<groups/>
										</GeometrySet>
										<!--Three scale factors for display purposes: scaleX scaleY scaleZ-->
										<scale_factors>       1.00000000       1.00000000       1.00000000 </scale_factors>
										<!--transform relative to owner specified as 3 rotations (rad) followed by
										    3 translations rX rY rZ tx ty tz-->
										<transform>      -0.00000000       0.00000000      -0.00000000       0.00000000       0.00000000       0.00000000 </transform>
										<!--Whether to show a coordinate frame-->
										<show_axes> false </show_axes>
										<!--Display Pref. 0:Hide 1:Wire 3:Flat 4:Shaded Can be overriden for
										    individual geometries-->
										<display_preference> 4 </display_preference>
									</VisibleObject>
									<body> calcn_r </body>
								</PathPoint>
							</objects>
							<groups/>
						</PathPointSet>
						<VisibleObject name="">
							<!--Set of geometry files and associated attributes, allow .vtp, .stl,
							    .obj-->
							<GeometrySet name="">
								<objects/>
								<groups/>
							</GeometrySet>
							<!--Three scale factors for display purposes: scaleX scaleY scaleZ-->
							<scale_factors>       1.00000000       1.00000000       1.00000000 </scale_factors>
							<!--transform relative to owner specified as 3 rotations (rad) followed by
							    3 translations rX rY rZ tx ty tz-->
							<transform>      -0.00000000       0.00000000      -0.00000000       0.00000000       0.00000000       0.00000000 </transform>
							<!--Whether to show a coordinate frame-->
							<show_axes> false </show_axes>
							<!--Display Pref. 0:Hide 1:Wire 3:Flat 4:Shaded Can be overriden for
							    individual geometries-->
							<display_preference> 4 </display_preference>
						</VisibleObject>
						<PathWrapSet name="">
							<objects/>
							<groups/>
						</PathWrapSet>
					</GeometryPath>
					<optimal_force>       1.00000000 </optimal_force>
					<!--Maximum isometric force that the fibers can generate-->
					<max_isometric_force>     943.00000000 </max_isometric_force>
					<!--Optimal length of the muscle fibers-->
					<optimal_fiber_length>       0.04900000 </optimal_fiber_length>
					<!--Resting length of the tendon-->
					<tendon_slack_length>       0.34500000 </tendon_slack_length>
					<!--Angle between tendon and fibers at optimal fiber length-->
					<pennation_angle_at_optimal>       0.17453293 </pennation_angle_at_optimal>
					<!--Maximum contraction velocity of the fibers, in optimal fiberlengths
					    per second-->
					<max_contraction_velocity>      10.00000000 </max_contraction_velocity>
					<!--time constant for ramping up of muscle activation-->
					<activation_time_constant>       0.01000000 </activation_time_constant>
					<!--time constant for ramping down of muscle activation-->
					<deactivation_time_constant>       0.04000000 </deactivation_time_constant>
					<!--maximum contraction velocity at full activation in fiber lengths per
					    second-->
					<Vmax>      10.00000000 </Vmax>
					<!--maximum contraction velocity at low activation in fiber lengths per
					    second-->
					<Vmax0>       5.00000000 </Vmax0>
					<!--tendon strain due to maximum isometric muscle force-->
					<FmaxTendonStrain>       0.03300000 </FmaxTendonStrain>
					<!--passive muscle strain due to maximum isometric muscle force-->
					<FmaxMuscleStrain>       0.60000000 </FmaxMuscleStrain>
					<!--shape factor for Gaussian active muscle force-length relationship-->
					<KshapeActive>       0.50000000 </KshapeActive>
					<!--exponential shape factor for passive force-length relationship-->
					<KshapePassive>       4.00000000 </KshapePassive>
					<!--passive damping in the force-velocity relationship-->
					<damping>       0.05000000 </damping>
					<!--force-velocity shape factor-->
					<Af>       0.30000000 </Af>
					<!--maximum normalized lengthening force-->
					<Flen>       1.80000000 </Flen>
				</Thelen2003Muscle>
				<Thelen2003Muscle name="per_tert_r">
					<isDisabled> false </isDisabled>
					<!--Minimum allowed value for control signal. Used primarily when solving
					    for control values-->
					<min_control>       0.00000000 </min_control>
					<!--Maximum allowed value for control signal. Used primarily when solving
					    for control values-->
					<max_control>       1.00000000 </max_control>
					<GeometryPath name="">
						<PathPointSet name="">
							<objects>
								<PathPoint name="per_tert_r-P1">
									<location>       0.00100000      -0.28040000       0.02310000 </location>
									<VisibleObject name="">
										<!--Set of geometry files and associated attributes, allow .vtp, .stl,
										    .obj-->
										<GeometrySet name="">
											<objects/>
											<groups/>
										</GeometrySet>
										<!--Three scale factors for display purposes: scaleX scaleY scaleZ-->
										<scale_factors>       1.00000000       1.00000000       1.00000000 </scale_factors>
										<!--transform relative to owner specified as 3 rotations (rad) followed by
										    3 translations rX rY rZ tx ty tz-->
										<transform>      -0.00000000       0.00000000      -0.00000000       0.00000000       0.00000000       0.00000000 </transform>
										<!--Whether to show a coordinate frame-->
										<show_axes> false </show_axes>
										<!--Display Pref. 0:Hide 1:Wire 3:Flat 4:Shaded Can be overriden for
										    individual geometries-->
										<display_preference> 4 </display_preference>
									</VisibleObject>
									<body> tibia_r </body>
								</PathPoint>
								<PathPoint name="per_tert_r-P2">
									<location>       0.02290000      -0.40690000       0.01590000 </location>
									<VisibleObject name="">
										<!--Set of geometry files and associated attributes, allow .vtp, .stl,
										    .obj-->
										<GeometrySet name="">
											<objects/>
											<groups/>
										</GeometrySet>
										<!--Three scale factors for display purposes: scaleX scaleY scaleZ-->
										<scale_factors>       1.00000000       1.00000000       1.00000000 </scale_factors>
										<!--transform relative to owner specified as 3 rotations (rad) followed by
										    3 translations rX rY rZ tx ty tz-->
										<transform>      -0.00000000       0.00000000      -0.00000000       0.00000000       0.00000000       0.00000000 </transform>
										<!--Whether to show a coordinate frame-->
										<show_axes> false </show_axes>
										<!--Display Pref. 0:Hide 1:Wire 3:Flat 4:Shaded Can be overriden for
										    individual geometries-->
										<display_preference> 4 </display_preference>
									</VisibleObject>
									<body> tibia_r </body>
								</PathPoint>
								<PathPoint name="per_tert_r-P3">
									<location>       0.08570000       0.02280000       0.02990000 </location>
									<VisibleObject name="">
										<!--Set of geometry files and associated attributes, allow .vtp, .stl,
										    .obj-->
										<GeometrySet name="">
											<objects/>
											<groups/>
										</GeometrySet>
										<!--Three scale factors for display purposes: scaleX scaleY scaleZ-->
										<scale_factors>       1.00000000       1.00000000       1.00000000 </scale_factors>
										<!--transform relative to owner specified as 3 rotations (rad) followed by
										    3 translations rX rY rZ tx ty tz-->
										<transform>      -0.00000000       0.00000000      -0.00000000       0.00000000       0.00000000       0.00000000 </transform>
										<!--Whether to show a coordinate frame-->
										<show_axes> false </show_axes>
										<!--Display Pref. 0:Hide 1:Wire 3:Flat 4:Shaded Can be overriden for
										    individual geometries-->
										<display_preference> 4 </display_preference>
									</VisibleObject>
									<body> calcn_r </body>
								</PathPoint>
							</objects>
							<groups/>
						</PathPointSet>
						<VisibleObject name="">
							<!--Set of geometry files and associated attributes, allow .vtp, .stl,
							    .obj-->
							<GeometrySet name="">
								<objects/>
								<groups/>
							</GeometrySet>
							<!--Three scale factors for display purposes: scaleX scaleY scaleZ-->
							<scale_factors>       1.00000000       1.00000000       1.00000000 </scale_factors>
							<!--transform relative to owner specified as 3 rotations (rad) followed by
							    3 translations rX rY rZ tx ty tz-->
							<transform>      -0.00000000       0.00000000      -0.00000000       0.00000000       0.00000000       0.00000000 </transform>
							<!--Whether to show a coordinate frame-->
							<show_axes> false </show_axes>
							<!--Display Pref. 0:Hide 1:Wire 3:Flat 4:Shaded Can be overriden for
							    individual geometries-->
							<display_preference> 4 </display_preference>
						</VisibleObject>
						<PathWrapSet name="">
							<objects/>
							<groups/>
						</PathWrapSet>
					</GeometryPath>
					<optimal_force>       1.00000000 </optimal_force>
					<!--Maximum isometric force that the fibers can generate-->
					<max_isometric_force>     180.00000000 </max_isometric_force>
					<!--Optimal length of the muscle fibers-->
					<optimal_fiber_length>       0.07900000 </optimal_fiber_length>
					<!--Resting length of the tendon-->
					<tendon_slack_length>       0.10000000 </tendon_slack_length>
					<!--Angle between tendon and fibers at optimal fiber length-->
					<pennation_angle_at_optimal>       0.22689280 </pennation_angle_at_optimal>
					<!--Maximum contraction velocity of the fibers, in optimal fiberlengths
					    per second-->
					<max_contraction_velocity>      10.00000000 </max_contraction_velocity>
					<!--time constant for ramping up of muscle activation-->
					<activation_time_constant>       0.01000000 </activation_time_constant>
					<!--time constant for ramping down of muscle activation-->
					<deactivation_time_constant>       0.04000000 </deactivation_time_constant>
					<!--maximum contraction velocity at full activation in fiber lengths per
					    second-->
					<Vmax>      10.00000000 </Vmax>
					<!--maximum contraction velocity at low activation in fiber lengths per
					    second-->
					<Vmax0>       5.00000000 </Vmax0>
					<!--tendon strain due to maximum isometric muscle force-->
					<FmaxTendonStrain>       0.03300000 </FmaxTendonStrain>
					<!--passive muscle strain due to maximum isometric muscle force-->
					<FmaxMuscleStrain>       0.60000000 </FmaxMuscleStrain>
					<!--shape factor for Gaussian active muscle force-length relationship-->
					<KshapeActive>       0.50000000 </KshapeActive>
					<!--exponential shape factor for passive force-length relationship-->
					<KshapePassive>       4.00000000 </KshapePassive>
					<!--passive damping in the force-velocity relationship-->
					<damping>       0.05000000 </damping>
					<!--force-velocity shape factor-->
					<Af>       0.30000000 </Af>
					<!--maximum normalized lengthening force-->
					<Flen>       1.80000000 </Flen>
				</Thelen2003Muscle>
				<Thelen2003Muscle name="ext_dig_r">
					<isDisabled> false </isDisabled>
					<!--Minimum allowed value for control signal. Used primarily when solving
					    for control values-->
					<min_control>       0.00000000 </min_control>
					<!--Maximum allowed value for control signal. Used primarily when solving
					    for control values-->
					<max_control>       1.00000000 </max_control>
					<GeometryPath name="">
						<PathPointSet name="">
							<objects>
								<PathPoint name="ext_dig_r-P1">
									<location>       0.00320000      -0.13810000       0.02760000 </location>
									<VisibleObject name="">
										<!--Set of geometry files and associated attributes, allow .vtp, .stl,
										    .obj-->
										<GeometrySet name="">
											<objects/>
											<groups/>
										</GeometrySet>
										<!--Three scale factors for display purposes: scaleX scaleY scaleZ-->
										<scale_factors>       1.00000000       1.00000000       1.00000000 </scale_factors>
										<!--transform relative to owner specified as 3 rotations (rad) followed by
										    3 translations rX rY rZ tx ty tz-->
										<transform>      -0.00000000       0.00000000      -0.00000000       0.00000000       0.00000000       0.00000000 </transform>
										<!--Whether to show a coordinate frame-->
										<show_axes> false </show_axes>
										<!--Display Pref. 0:Hide 1:Wire 3:Flat 4:Shaded Can be overriden for
										    individual geometries-->
										<display_preference> 4 </display_preference>
									</VisibleObject>
									<body> tibia_r </body>
								</PathPoint>
								<PathPoint name="ext_dig_r-P2">
									<location>       0.02890000      -0.40070000       0.00720000 </location>
									<VisibleObject name="">
										<!--Set of geometry files and associated attributes, allow .vtp, .stl,
										    .obj-->
										<GeometrySet name="">
											<objects/>
											<groups/>
										</GeometrySet>
										<!--Three scale factors for display purposes: scaleX scaleY scaleZ-->
										<scale_factors>       1.00000000       1.00000000       1.00000000 </scale_factors>
										<!--transform relative to owner specified as 3 rotations (rad) followed by
										    3 translations rX rY rZ tx ty tz-->
										<transform>      -0.00000000       0.00000000      -0.00000000       0.00000000       0.00000000       0.00000000 </transform>
										<!--Whether to show a coordinate frame-->
										<show_axes> false </show_axes>
										<!--Display Pref. 0:Hide 1:Wire 3:Flat 4:Shaded Can be overriden for
										    individual geometries-->
										<display_preference> 4 </display_preference>
									</VisibleObject>
									<body> tibia_r </body>
								</PathPoint>
								<PathPoint name="ext_dig_r-P3">
									<location>       0.09220000       0.03880000      -0.00010000 </location>
									<VisibleObject name="">
										<!--Set of geometry files and associated attributes, allow .vtp, .stl,
										    .obj-->
										<GeometrySet name="">
											<objects/>
											<groups/>
										</GeometrySet>
										<!--Three scale factors for display purposes: scaleX scaleY scaleZ-->
										<scale_factors>       1.00000000       1.00000000       1.00000000 </scale_factors>
										<!--transform relative to owner specified as 3 rotations (rad) followed by
										    3 translations rX rY rZ tx ty tz-->
										<transform>      -0.00000000       0.00000000      -0.00000000       0.00000000       0.00000000       0.00000000 </transform>
										<!--Whether to show a coordinate frame-->
										<show_axes> false </show_axes>
										<!--Display Pref. 0:Hide 1:Wire 3:Flat 4:Shaded Can be overriden for
										    individual geometries-->
										<display_preference> 4 </display_preference>
									</VisibleObject>
									<body> calcn_r </body>
								</PathPoint>
								<PathPoint name="ext_dig_r-P4">
									<location>       0.16160000       0.00550000       0.01300000 </location>
									<VisibleObject name="">
										<!--Set of geometry files and associated attributes, allow .vtp, .stl,
										    .obj-->
										<GeometrySet name="">
											<objects/>
											<groups/>
										</GeometrySet>
										<!--Three scale factors for display purposes: scaleX scaleY scaleZ-->
										<scale_factors>       1.00000000       1.00000000       1.00000000 </scale_factors>
										<!--transform relative to owner specified as 3 rotations (rad) followed by
										    3 translations rX rY rZ tx ty tz-->
										<transform>      -0.00000000       0.00000000      -0.00000000       0.00000000       0.00000000       0.00000000 </transform>
										<!--Whether to show a coordinate frame-->
										<show_axes> false </show_axes>
										<!--Display Pref. 0:Hide 1:Wire 3:Flat 4:Shaded Can be overriden for
										    individual geometries-->
										<display_preference> 4 </display_preference>
									</VisibleObject>
									<body> calcn_r </body>
								</PathPoint>
								<PathPoint name="ext_dig_r-P5">
									<location>       0.00030000       0.00470000       0.01530000 </location>
									<VisibleObject name="">
										<!--Set of geometry files and associated attributes, allow .vtp, .stl,
										    .obj-->
										<GeometrySet name="">
											<objects/>
											<groups/>
										</GeometrySet>
										<!--Three scale factors for display purposes: scaleX scaleY scaleZ-->
										<scale_factors>       1.00000000       1.00000000       1.00000000 </scale_factors>
										<!--transform relative to owner specified as 3 rotations (rad) followed by
										    3 translations rX rY rZ tx ty tz-->
										<transform>      -0.00000000       0.00000000      -0.00000000       0.00000000       0.00000000       0.00000000 </transform>
										<!--Whether to show a coordinate frame-->
										<show_axes> false </show_axes>
										<!--Display Pref. 0:Hide 1:Wire 3:Flat 4:Shaded Can be overriden for
										    individual geometries-->
										<display_preference> 4 </display_preference>
									</VisibleObject>
									<body> toes_r </body>
								</PathPoint>
								<PathPoint name="ext_dig_r-P6">
									<location>       0.04430000      -0.00040000       0.02500000 </location>
									<VisibleObject name="">
										<!--Set of geometry files and associated attributes, allow .vtp, .stl,
										    .obj-->
										<GeometrySet name="">
											<objects/>
											<groups/>
										</GeometrySet>
										<!--Three scale factors for display purposes: scaleX scaleY scaleZ-->
										<scale_factors>       1.00000000       1.00000000       1.00000000 </scale_factors>
										<!--transform relative to owner specified as 3 rotations (rad) followed by
										    3 translations rX rY rZ tx ty tz-->
										<transform>      -0.00000000       0.00000000      -0.00000000       0.00000000       0.00000000       0.00000000 </transform>
										<!--Whether to show a coordinate frame-->
										<show_axes> false </show_axes>
										<!--Display Pref. 0:Hide 1:Wire 3:Flat 4:Shaded Can be overriden for
										    individual geometries-->
										<display_preference> 4 </display_preference>
									</VisibleObject>
									<body> toes_r </body>
								</PathPoint>
							</objects>
							<groups/>
						</PathPointSet>
						<VisibleObject name="">
							<!--Set of geometry files and associated attributes, allow .vtp, .stl,
							    .obj-->
							<GeometrySet name="">
								<objects/>
								<groups/>
							</GeometrySet>
							<!--Three scale factors for display purposes: scaleX scaleY scaleZ-->
							<scale_factors>       1.00000000       1.00000000       1.00000000 </scale_factors>
							<!--transform relative to owner specified as 3 rotations (rad) followed by
							    3 translations rX rY rZ tx ty tz-->
							<transform>      -0.00000000       0.00000000      -0.00000000       0.00000000       0.00000000       0.00000000 </transform>
							<!--Whether to show a coordinate frame-->
							<show_axes> false </show_axes>
							<!--Display Pref. 0:Hide 1:Wire 3:Flat 4:Shaded Can be overriden for
							    individual geometries-->
							<display_preference> 4 </display_preference>
						</VisibleObject>
						<PathWrapSet name="">
							<objects/>
							<groups/>
						</PathWrapSet>
					</GeometryPath>
					<optimal_force>       1.00000000 </optimal_force>
					<!--Maximum isometric force that the fibers can generate-->
					<max_isometric_force>     512.00000000 </max_isometric_force>
					<!--Optimal length of the muscle fibers-->
					<optimal_fiber_length>       0.10200000 </optimal_fiber_length>
					<!--Resting length of the tendon-->
					<tendon_slack_length>       0.34500000 </tendon_slack_length>
					<!--Angle between tendon and fibers at optimal fiber length-->
					<pennation_angle_at_optimal>       0.13962634 </pennation_angle_at_optimal>
					<!--Maximum contraction velocity of the fibers, in optimal fiberlengths
					    per second-->
					<max_contraction_velocity>      10.00000000 </max_contraction_velocity>
					<!--time constant for ramping up of muscle activation-->
					<activation_time_constant>       0.01000000 </activation_time_constant>
					<!--time constant for ramping down of muscle activation-->
					<deactivation_time_constant>       0.04000000 </deactivation_time_constant>
					<!--maximum contraction velocity at full activation in fiber lengths per
					    second-->
					<Vmax>      10.00000000 </Vmax>
					<!--maximum contraction velocity at low activation in fiber lengths per
					    second-->
					<Vmax0>       5.00000000 </Vmax0>
					<!--tendon strain due to maximum isometric muscle force-->
					<FmaxTendonStrain>       0.03300000 </FmaxTendonStrain>
					<!--passive muscle strain due to maximum isometric muscle force-->
					<FmaxMuscleStrain>       0.60000000 </FmaxMuscleStrain>
					<!--shape factor for Gaussian active muscle force-length relationship-->
					<KshapeActive>       0.50000000 </KshapeActive>
					<!--exponential shape factor for passive force-length relationship-->
					<KshapePassive>       4.00000000 </KshapePassive>
					<!--passive damping in the force-velocity relationship-->
					<damping>       0.05000000 </damping>
					<!--force-velocity shape factor-->
					<Af>       0.30000000 </Af>
					<!--maximum normalized lengthening force-->
					<Flen>       1.80000000 </Flen>
				</Thelen2003Muscle>
				<Thelen2003Muscle name="ext_hal_r">
					<isDisabled> false </isDisabled>
					<!--Minimum allowed value for control signal. Used primarily when solving
					    for control values-->
					<min_control>       0.00000000 </min_control>
					<!--Maximum allowed value for control signal. Used primarily when solving
					    for control values-->
					<max_control>       1.00000000 </max_control>
					<GeometryPath name="">
						<PathPointSet name="">
							<objects>
								<PathPoint name="ext_hal_r-P1">
									<location>       0.00120000      -0.17670000       0.02280000 </location>
									<VisibleObject name="">
										<!--Set of geometry files and associated attributes, allow .vtp, .stl,
										    .obj-->
										<GeometrySet name="">
											<objects/>
											<groups/>
										</GeometrySet>
										<!--Three scale factors for display purposes: scaleX scaleY scaleZ-->
										<scale_factors>       1.00000000       1.00000000       1.00000000 </scale_factors>
										<!--transform relative to owner specified as 3 rotations (rad) followed by
										    3 translations rX rY rZ tx ty tz-->
										<transform>      -0.00000000       0.00000000      -0.00000000       0.00000000       0.00000000       0.00000000 </transform>
										<!--Whether to show a coordinate frame-->
										<show_axes> false </show_axes>
										<!--Display Pref. 0:Hide 1:Wire 3:Flat 4:Shaded Can be overriden for
										    individual geometries-->
										<display_preference> 4 </display_preference>
									</VisibleObject>
									<body> tibia_r </body>
								</PathPoint>
								<PathPoint name="ext_hal_r-P2">
									<location>       0.03260000      -0.39850000      -0.00850000 </location>
									<VisibleObject name="">
										<!--Set of geometry files and associated attributes, allow .vtp, .stl,
										    .obj-->
										<GeometrySet name="">
											<objects/>
											<groups/>
										</GeometrySet>
										<!--Three scale factors for display purposes: scaleX scaleY scaleZ-->
										<scale_factors>       1.00000000       1.00000000       1.00000000 </scale_factors>
										<!--transform relative to owner specified as 3 rotations (rad) followed by
										    3 translations rX rY rZ tx ty tz-->
										<transform>      -0.00000000       0.00000000      -0.00000000       0.00000000       0.00000000       0.00000000 </transform>
										<!--Whether to show a coordinate frame-->
										<show_axes> false </show_axes>
										<!--Display Pref. 0:Hide 1:Wire 3:Flat 4:Shaded Can be overriden for
										    individual geometries-->
										<display_preference> 4 </display_preference>
									</VisibleObject>
									<body> tibia_r </body>
								</PathPoint>
								<PathPoint name="ext_hal_r-P3">
									<location>       0.09700000       0.03890000      -0.02110000 </location>
									<VisibleObject name="">
										<!--Set of geometry files and associated attributes, allow .vtp, .stl,
										    .obj-->
										<GeometrySet name="">
											<objects/>
											<groups/>
										</GeometrySet>
										<!--Three scale factors for display purposes: scaleX scaleY scaleZ-->
										<scale_factors>       1.00000000       1.00000000       1.00000000 </scale_factors>
										<!--transform relative to owner specified as 3 rotations (rad) followed by
										    3 translations rX rY rZ tx ty tz-->
										<transform>      -0.00000000       0.00000000      -0.00000000       0.00000000       0.00000000       0.00000000 </transform>
										<!--Whether to show a coordinate frame-->
										<show_axes> false </show_axes>
										<!--Display Pref. 0:Hide 1:Wire 3:Flat 4:Shaded Can be overriden for
										    individual geometries-->
										<display_preference> 4 </display_preference>
									</VisibleObject>
									<body> calcn_r </body>
								</PathPoint>
								<PathPoint name="ext_hal_r-P4">
									<location>       0.12930000       0.03090000      -0.02570000 </location>
									<VisibleObject name="">
										<!--Set of geometry files and associated attributes, allow .vtp, .stl,
										    .obj-->
										<GeometrySet name="">
											<objects/>
											<groups/>
										</GeometrySet>
										<!--Three scale factors for display purposes: scaleX scaleY scaleZ-->
										<scale_factors>       1.00000000       1.00000000       1.00000000 </scale_factors>
										<!--transform relative to owner specified as 3 rotations (rad) followed by
										    3 translations rX rY rZ tx ty tz-->
										<transform>      -0.00000000       0.00000000      -0.00000000       0.00000000       0.00000000       0.00000000 </transform>
										<!--Whether to show a coordinate frame-->
										<show_axes> false </show_axes>
										<!--Display Pref. 0:Hide 1:Wire 3:Flat 4:Shaded Can be overriden for
										    individual geometries-->
										<display_preference> 4 </display_preference>
									</VisibleObject>
									<body> calcn_r </body>
								</PathPoint>
								<PathPoint name="ext_hal_r-P5">
									<location>       0.17340000       0.01390000      -0.02800000 </location>
									<VisibleObject name="">
										<!--Set of geometry files and associated attributes, allow .vtp, .stl,
										    .obj-->
										<GeometrySet name="">
											<objects/>
											<groups/>
										</GeometrySet>
										<!--Three scale factors for display purposes: scaleX scaleY scaleZ-->
										<scale_factors>       1.00000000       1.00000000       1.00000000 </scale_factors>
										<!--transform relative to owner specified as 3 rotations (rad) followed by
										    3 translations rX rY rZ tx ty tz-->
										<transform>      -0.00000000       0.00000000      -0.00000000       0.00000000       0.00000000       0.00000000 </transform>
										<!--Whether to show a coordinate frame-->
										<show_axes> false </show_axes>
										<!--Display Pref. 0:Hide 1:Wire 3:Flat 4:Shaded Can be overriden for
										    individual geometries-->
										<display_preference> 4 </display_preference>
									</VisibleObject>
									<body> calcn_r </body>
								</PathPoint>
								<PathPoint name="ext_hal_r-P6">
									<location>       0.02980000       0.00410000      -0.02450000 </location>
									<VisibleObject name="">
										<!--Set of geometry files and associated attributes, allow .vtp, .stl,
										    .obj-->
										<GeometrySet name="">
											<objects/>
											<groups/>
										</GeometrySet>
										<!--Three scale factors for display purposes: scaleX scaleY scaleZ-->
										<scale_factors>       1.00000000       1.00000000       1.00000000 </scale_factors>
										<!--transform relative to owner specified as 3 rotations (rad) followed by
										    3 translations rX rY rZ tx ty tz-->
										<transform>      -0.00000000       0.00000000      -0.00000000       0.00000000       0.00000000       0.00000000 </transform>
										<!--Whether to show a coordinate frame-->
										<show_axes> false </show_axes>
										<!--Display Pref. 0:Hide 1:Wire 3:Flat 4:Shaded Can be overriden for
										    individual geometries-->
										<display_preference> 4 </display_preference>
									</VisibleObject>
									<body> toes_r </body>
								</PathPoint>
								<PathPoint name="ext_hal_r-P7">
									<location>       0.05630000       0.00340000      -0.01860000 </location>
									<VisibleObject name="">
										<!--Set of geometry files and associated attributes, allow .vtp, .stl,
										    .obj-->
										<GeometrySet name="">
											<objects/>
											<groups/>
										</GeometrySet>
										<!--Three scale factors for display purposes: scaleX scaleY scaleZ-->
										<scale_factors>       1.00000000       1.00000000       1.00000000 </scale_factors>
										<!--transform relative to owner specified as 3 rotations (rad) followed by
										    3 translations rX rY rZ tx ty tz-->
										<transform>      -0.00000000       0.00000000      -0.00000000       0.00000000       0.00000000       0.00000000 </transform>
										<!--Whether to show a coordinate frame-->
										<show_axes> false </show_axes>
										<!--Display Pref. 0:Hide 1:Wire 3:Flat 4:Shaded Can be overriden for
										    individual geometries-->
										<display_preference> 4 </display_preference>
									</VisibleObject>
									<body> toes_r </body>
								</PathPoint>
							</objects>
							<groups/>
						</PathPointSet>
						<VisibleObject name="">
							<!--Set of geometry files and associated attributes, allow .vtp, .stl,
							    .obj-->
							<GeometrySet name="">
								<objects/>
								<groups/>
							</GeometrySet>
							<!--Three scale factors for display purposes: scaleX scaleY scaleZ-->
							<scale_factors>       1.00000000       1.00000000       1.00000000 </scale_factors>
							<!--transform relative to owner specified as 3 rotations (rad) followed by
							    3 translations rX rY rZ tx ty tz-->
							<transform>      -0.00000000       0.00000000      -0.00000000       0.00000000       0.00000000       0.00000000 </transform>
							<!--Whether to show a coordinate frame-->
							<show_axes> false </show_axes>
							<!--Display Pref. 0:Hide 1:Wire 3:Flat 4:Shaded Can be overriden for
							    individual geometries-->
							<display_preference> 4 </display_preference>
						</VisibleObject>
						<PathWrapSet name="">
							<objects/>
							<groups/>
						</PathWrapSet>
					</GeometryPath>
					<optimal_force>       1.00000000 </optimal_force>
					<!--Maximum isometric force that the fibers can generate-->
					<max_isometric_force>     162.00000000 </max_isometric_force>
					<!--Optimal length of the muscle fibers-->
					<optimal_fiber_length>       0.11100000 </optimal_fiber_length>
					<!--Resting length of the tendon-->
					<tendon_slack_length>       0.30500000 </tendon_slack_length>
					<!--Angle between tendon and fibers at optimal fiber length-->
					<pennation_angle_at_optimal>       0.10471976 </pennation_angle_at_optimal>
					<!--Maximum contraction velocity of the fibers, in optimal fiberlengths
					    per second-->
					<max_contraction_velocity>      10.00000000 </max_contraction_velocity>
					<!--time constant for ramping up of muscle activation-->
					<activation_time_constant>       0.01000000 </activation_time_constant>
					<!--time constant for ramping down of muscle activation-->
					<deactivation_time_constant>       0.04000000 </deactivation_time_constant>
					<!--maximum contraction velocity at full activation in fiber lengths per
					    second-->
					<Vmax>      10.00000000 </Vmax>
					<!--maximum contraction velocity at low activation in fiber lengths per
					    second-->
					<Vmax0>       5.00000000 </Vmax0>
					<!--tendon strain due to maximum isometric muscle force-->
					<FmaxTendonStrain>       0.03300000 </FmaxTendonStrain>
					<!--passive muscle strain due to maximum isometric muscle force-->
					<FmaxMuscleStrain>       0.60000000 </FmaxMuscleStrain>
					<!--shape factor for Gaussian active muscle force-length relationship-->
					<KshapeActive>       0.50000000 </KshapeActive>
					<!--exponential shape factor for passive force-length relationship-->
					<KshapePassive>       4.00000000 </KshapePassive>
					<!--passive damping in the force-velocity relationship-->
					<damping>       0.05000000 </damping>
					<!--force-velocity shape factor-->
					<Af>       0.30000000 </Af>
					<!--maximum normalized lengthening force-->
					<Flen>       1.80000000 </Flen>
				</Thelen2003Muscle>
				<Thelen2003Muscle name="glut_med1_l">
					<isDisabled> false </isDisabled>
					<!--Minimum allowed value for control signal. Used primarily when solving
					    for control values-->
					<min_control>       0.00000000 </min_control>
					<!--Maximum allowed value for control signal. Used primarily when solving
					    for control values-->
					<max_control>       1.00000000 </max_control>
					<GeometryPath name="">
						<PathPointSet name="">
							<objects>
								<PathPoint name="glut_med1_l-P1">
									<location>      -0.04080000       0.03040000      -0.12090000 </location>
									<VisibleObject name="">
										<!--Set of geometry files and associated attributes, allow .vtp, .stl,
										    .obj-->
										<GeometrySet name="">
											<objects/>
											<groups/>
										</GeometrySet>
										<!--Three scale factors for display purposes: scaleX scaleY scaleZ-->
										<scale_factors>       1.00000000       1.00000000       1.00000000 </scale_factors>
										<!--transform relative to owner specified as 3 rotations (rad) followed by
										    3 translations rX rY rZ tx ty tz-->
										<transform>      -0.00000000       0.00000000      -0.00000000       0.00000000       0.00000000       0.00000000 </transform>
										<!--Whether to show a coordinate frame-->
										<show_axes> false </show_axes>
										<!--Display Pref. 0:Hide 1:Wire 3:Flat 4:Shaded Can be overriden for
										    individual geometries-->
										<display_preference> 4 </display_preference>
									</VisibleObject>
									<body> pelvis </body>
								</PathPoint>
								<PathPoint name="glut_med1_l-P2">
									<location>      -0.02180000      -0.01170000      -0.05550000 </location>
									<VisibleObject name="">
										<!--Set of geometry files and associated attributes, allow .vtp, .stl,
										    .obj-->
										<GeometrySet name="">
											<objects/>
											<groups/>
										</GeometrySet>
										<!--Three scale factors for display purposes: scaleX scaleY scaleZ-->
										<scale_factors>       1.00000000       1.00000000       1.00000000 </scale_factors>
										<!--transform relative to owner specified as 3 rotations (rad) followed by
										    3 translations rX rY rZ tx ty tz-->
										<transform>      -0.00000000       0.00000000      -0.00000000       0.00000000       0.00000000       0.00000000 </transform>
										<!--Whether to show a coordinate frame-->
										<show_axes> false </show_axes>
										<!--Display Pref. 0:Hide 1:Wire 3:Flat 4:Shaded Can be overriden for
										    individual geometries-->
										<display_preference> 4 </display_preference>
									</VisibleObject>
									<body> femur_l </body>
								</PathPoint>
							</objects>
							<groups/>
						</PathPointSet>
						<VisibleObject name="">
							<!--Set of geometry files and associated attributes, allow .vtp, .stl,
							    .obj-->
							<GeometrySet name="">
								<objects/>
								<groups/>
							</GeometrySet>
							<!--Three scale factors for display purposes: scaleX scaleY scaleZ-->
							<scale_factors>       1.00000000       1.00000000       1.00000000 </scale_factors>
							<!--transform relative to owner specified as 3 rotations (rad) followed by
							    3 translations rX rY rZ tx ty tz-->
							<transform>      -0.00000000       0.00000000      -0.00000000       0.00000000       0.00000000       0.00000000 </transform>
							<!--Whether to show a coordinate frame-->
							<show_axes> false </show_axes>
							<!--Display Pref. 0:Hide 1:Wire 3:Flat 4:Shaded Can be overriden for
							    individual geometries-->
							<display_preference> 4 </display_preference>
						</VisibleObject>
						<PathWrapSet name="">
							<objects/>
							<groups/>
						</PathWrapSet>
					</GeometryPath>
					<optimal_force>       1.00000000 </optimal_force>
					<!--Maximum isometric force that the fibers can generate-->
					<max_isometric_force>     819.00000000 </max_isometric_force>
					<!--Optimal length of the muscle fibers-->
					<optimal_fiber_length>       0.05350000 </optimal_fiber_length>
					<!--Resting length of the tendon-->
					<tendon_slack_length>       0.07800000 </tendon_slack_length>
					<!--Angle between tendon and fibers at optimal fiber length-->
					<pennation_angle_at_optimal>       0.13962634 </pennation_angle_at_optimal>
					<!--Maximum contraction velocity of the fibers, in optimal fiberlengths
					    per second-->
					<max_contraction_velocity>      10.00000000 </max_contraction_velocity>
					<!--time constant for ramping up of muscle activation-->
					<activation_time_constant>       0.01000000 </activation_time_constant>
					<!--time constant for ramping down of muscle activation-->
					<deactivation_time_constant>       0.04000000 </deactivation_time_constant>
					<!--maximum contraction velocity at full activation in fiber lengths per
					    second-->
					<Vmax>      10.00000000 </Vmax>
					<!--maximum contraction velocity at low activation in fiber lengths per
					    second-->
					<Vmax0>       5.00000000 </Vmax0>
					<!--tendon strain due to maximum isometric muscle force-->
					<FmaxTendonStrain>       0.03300000 </FmaxTendonStrain>
					<!--passive muscle strain due to maximum isometric muscle force-->
					<FmaxMuscleStrain>       0.60000000 </FmaxMuscleStrain>
					<!--shape factor for Gaussian active muscle force-length relationship-->
					<KshapeActive>       0.50000000 </KshapeActive>
					<!--exponential shape factor for passive force-length relationship-->
					<KshapePassive>       4.00000000 </KshapePassive>
					<!--passive damping in the force-velocity relationship-->
					<damping>       0.05000000 </damping>
					<!--force-velocity shape factor-->
					<Af>       0.30000000 </Af>
					<!--maximum normalized lengthening force-->
					<Flen>       1.80000000 </Flen>
				</Thelen2003Muscle>
				<Thelen2003Muscle name="glut_med2_l">
					<isDisabled> false </isDisabled>
					<!--Minimum allowed value for control signal. Used primarily when solving
					    for control values-->
					<min_control>       0.00000000 </min_control>
					<!--Maximum allowed value for control signal. Used primarily when solving
					    for control values-->
					<max_control>       1.00000000 </max_control>
					<GeometryPath name="">
						<PathPointSet name="">
							<objects>
								<PathPoint name="glut_med2_l-P1">
									<location>      -0.08550000       0.04450000      -0.07660000 </location>
									<VisibleObject name="">
										<!--Set of geometry files and associated attributes, allow .vtp, .stl,
										    .obj-->
										<GeometrySet name="">
											<objects/>
											<groups/>
										</GeometrySet>
										<!--Three scale factors for display purposes: scaleX scaleY scaleZ-->
										<scale_factors>       1.00000000       1.00000000       1.00000000 </scale_factors>
										<!--transform relative to owner specified as 3 rotations (rad) followed by
										    3 translations rX rY rZ tx ty tz-->
										<transform>      -0.00000000       0.00000000      -0.00000000       0.00000000       0.00000000       0.00000000 </transform>
										<!--Whether to show a coordinate frame-->
										<show_axes> false </show_axes>
										<!--Display Pref. 0:Hide 1:Wire 3:Flat 4:Shaded Can be overriden for
										    individual geometries-->
										<display_preference> 4 </display_preference>
									</VisibleObject>
									<body> pelvis </body>
								</PathPoint>
								<PathPoint name="glut_med2_l-P2">
									<location>      -0.02580000      -0.00580000      -0.05270000 </location>
									<VisibleObject name="">
										<!--Set of geometry files and associated attributes, allow .vtp, .stl,
										    .obj-->
										<GeometrySet name="">
											<objects/>
											<groups/>
										</GeometrySet>
										<!--Three scale factors for display purposes: scaleX scaleY scaleZ-->
										<scale_factors>       1.00000000       1.00000000       1.00000000 </scale_factors>
										<!--transform relative to owner specified as 3 rotations (rad) followed by
										    3 translations rX rY rZ tx ty tz-->
										<transform>      -0.00000000       0.00000000      -0.00000000       0.00000000       0.00000000       0.00000000 </transform>
										<!--Whether to show a coordinate frame-->
										<show_axes> false </show_axes>
										<!--Display Pref. 0:Hide 1:Wire 3:Flat 4:Shaded Can be overriden for
										    individual geometries-->
										<display_preference> 4 </display_preference>
									</VisibleObject>
									<body> femur_l </body>
								</PathPoint>
							</objects>
							<groups/>
						</PathPointSet>
						<VisibleObject name="">
							<!--Set of geometry files and associated attributes, allow .vtp, .stl,
							    .obj-->
							<GeometrySet name="">
								<objects/>
								<groups/>
							</GeometrySet>
							<!--Three scale factors for display purposes: scaleX scaleY scaleZ-->
							<scale_factors>       1.00000000       1.00000000       1.00000000 </scale_factors>
							<!--transform relative to owner specified as 3 rotations (rad) followed by
							    3 translations rX rY rZ tx ty tz-->
							<transform>      -0.00000000       0.00000000      -0.00000000       0.00000000       0.00000000       0.00000000 </transform>
							<!--Whether to show a coordinate frame-->
							<show_axes> false </show_axes>
							<!--Display Pref. 0:Hide 1:Wire 3:Flat 4:Shaded Can be overriden for
							    individual geometries-->
							<display_preference> 4 </display_preference>
						</VisibleObject>
						<PathWrapSet name="">
							<objects/>
							<groups/>
						</PathWrapSet>
					</GeometryPath>
					<optimal_force>       1.00000000 </optimal_force>
					<!--Maximum isometric force that the fibers can generate-->
					<max_isometric_force>     573.00000000 </max_isometric_force>
					<!--Optimal length of the muscle fibers-->
					<optimal_fiber_length>       0.08450000 </optimal_fiber_length>
					<!--Resting length of the tendon-->
					<tendon_slack_length>       0.05300000 </tendon_slack_length>
					<!--Angle between tendon and fibers at optimal fiber length-->
					<pennation_angle_at_optimal>       0.00000000 </pennation_angle_at_optimal>
					<!--Maximum contraction velocity of the fibers, in optimal fiberlengths
					    per second-->
					<max_contraction_velocity>      10.00000000 </max_contraction_velocity>
					<!--time constant for ramping up of muscle activation-->
					<activation_time_constant>       0.01000000 </activation_time_constant>
					<!--time constant for ramping down of muscle activation-->
					<deactivation_time_constant>       0.04000000 </deactivation_time_constant>
					<!--maximum contraction velocity at full activation in fiber lengths per
					    second-->
					<Vmax>      10.00000000 </Vmax>
					<!--maximum contraction velocity at low activation in fiber lengths per
					    second-->
					<Vmax0>       5.00000000 </Vmax0>
					<!--tendon strain due to maximum isometric muscle force-->
					<FmaxTendonStrain>       0.03300000 </FmaxTendonStrain>
					<!--passive muscle strain due to maximum isometric muscle force-->
					<FmaxMuscleStrain>       0.60000000 </FmaxMuscleStrain>
					<!--shape factor for Gaussian active muscle force-length relationship-->
					<KshapeActive>       0.50000000 </KshapeActive>
					<!--exponential shape factor for passive force-length relationship-->
					<KshapePassive>       4.00000000 </KshapePassive>
					<!--passive damping in the force-velocity relationship-->
					<damping>       0.05000000 </damping>
					<!--force-velocity shape factor-->
					<Af>       0.30000000 </Af>
					<!--maximum normalized lengthening force-->
					<Flen>       1.80000000 </Flen>
				</Thelen2003Muscle>
				<Thelen2003Muscle name="glut_med3_l">
					<isDisabled> false </isDisabled>
					<!--Minimum allowed value for control signal. Used primarily when solving
					    for control values-->
					<min_control>       0.00000000 </min_control>
					<!--Maximum allowed value for control signal. Used primarily when solving
					    for control values-->
					<max_control>       1.00000000 </max_control>
					<GeometryPath name="">
						<PathPointSet name="">
							<objects>
								<PathPoint name="glut_med3_l-P1">
									<location>      -0.12230000       0.01050000      -0.06480000 </location>
									<VisibleObject name="">
										<!--Set of geometry files and associated attributes, allow .vtp, .stl,
										    .obj-->
										<GeometrySet name="">
											<objects/>
											<groups/>
										</GeometrySet>
										<!--Three scale factors for display purposes: scaleX scaleY scaleZ-->
										<scale_factors>       1.00000000       1.00000000       1.00000000 </scale_factors>
										<!--transform relative to owner specified as 3 rotations (rad) followed by
										    3 translations rX rY rZ tx ty tz-->
										<transform>      -0.00000000       0.00000000      -0.00000000       0.00000000       0.00000000       0.00000000 </transform>
										<!--Whether to show a coordinate frame-->
										<show_axes> false </show_axes>
										<!--Display Pref. 0:Hide 1:Wire 3:Flat 4:Shaded Can be overriden for
										    individual geometries-->
										<display_preference> 4 </display_preference>
									</VisibleObject>
									<body> pelvis </body>
								</PathPoint>
								<PathPoint name="glut_med3_l-P2">
									<location>      -0.03090000      -0.00470000      -0.05180000 </location>
									<VisibleObject name="">
										<!--Set of geometry files and associated attributes, allow .vtp, .stl,
										    .obj-->
										<GeometrySet name="">
											<objects/>
											<groups/>
										</GeometrySet>
										<!--Three scale factors for display purposes: scaleX scaleY scaleZ-->
										<scale_factors>       1.00000000       1.00000000       1.00000000 </scale_factors>
										<!--transform relative to owner specified as 3 rotations (rad) followed by
										    3 translations rX rY rZ tx ty tz-->
										<transform>      -0.00000000       0.00000000      -0.00000000       0.00000000       0.00000000       0.00000000 </transform>
										<!--Whether to show a coordinate frame-->
										<show_axes> false </show_axes>
										<!--Display Pref. 0:Hide 1:Wire 3:Flat 4:Shaded Can be overriden for
										    individual geometries-->
										<display_preference> 4 </display_preference>
									</VisibleObject>
									<body> femur_l </body>
								</PathPoint>
							</objects>
							<groups/>
						</PathPointSet>
						<VisibleObject name="">
							<!--Set of geometry files and associated attributes, allow .vtp, .stl,
							    .obj-->
							<GeometrySet name="">
								<objects/>
								<groups/>
							</GeometrySet>
							<!--Three scale factors for display purposes: scaleX scaleY scaleZ-->
							<scale_factors>       1.00000000       1.00000000       1.00000000 </scale_factors>
							<!--transform relative to owner specified as 3 rotations (rad) followed by
							    3 translations rX rY rZ tx ty tz-->
							<transform>      -0.00000000       0.00000000      -0.00000000       0.00000000       0.00000000       0.00000000 </transform>
							<!--Whether to show a coordinate frame-->
							<show_axes> false </show_axes>
							<!--Display Pref. 0:Hide 1:Wire 3:Flat 4:Shaded Can be overriden for
							    individual geometries-->
							<display_preference> 4 </display_preference>
						</VisibleObject>
						<PathWrapSet name="">
							<objects/>
							<groups/>
						</PathWrapSet>
					</GeometryPath>
					<optimal_force>       1.00000000 </optimal_force>
					<!--Maximum isometric force that the fibers can generate-->
					<max_isometric_force>     653.00000000 </max_isometric_force>
					<!--Optimal length of the muscle fibers-->
					<optimal_fiber_length>       0.06460000 </optimal_fiber_length>
					<!--Resting length of the tendon-->
					<tendon_slack_length>       0.05300000 </tendon_slack_length>
					<!--Angle between tendon and fibers at optimal fiber length-->
					<pennation_angle_at_optimal>       0.33161256 </pennation_angle_at_optimal>
					<!--Maximum contraction velocity of the fibers, in optimal fiberlengths
					    per second-->
					<max_contraction_velocity>      10.00000000 </max_contraction_velocity>
					<!--time constant for ramping up of muscle activation-->
					<activation_time_constant>       0.01000000 </activation_time_constant>
					<!--time constant for ramping down of muscle activation-->
					<deactivation_time_constant>       0.04000000 </deactivation_time_constant>
					<!--maximum contraction velocity at full activation in fiber lengths per
					    second-->
					<Vmax>      10.00000000 </Vmax>
					<!--maximum contraction velocity at low activation in fiber lengths per
					    second-->
					<Vmax0>       5.00000000 </Vmax0>
					<!--tendon strain due to maximum isometric muscle force-->
					<FmaxTendonStrain>       0.03300000 </FmaxTendonStrain>
					<!--passive muscle strain due to maximum isometric muscle force-->
					<FmaxMuscleStrain>       0.60000000 </FmaxMuscleStrain>
					<!--shape factor for Gaussian active muscle force-length relationship-->
					<KshapeActive>       0.50000000 </KshapeActive>
					<!--exponential shape factor for passive force-length relationship-->
					<KshapePassive>       4.00000000 </KshapePassive>
					<!--passive damping in the force-velocity relationship-->
					<damping>       0.05000000 </damping>
					<!--force-velocity shape factor-->
					<Af>       0.30000000 </Af>
					<!--maximum normalized lengthening force-->
					<Flen>       1.80000000 </Flen>
				</Thelen2003Muscle>
				<Thelen2003Muscle name="glut_min1_l">
					<isDisabled> false </isDisabled>
					<!--Minimum allowed value for control signal. Used primarily when solving
					    for control values-->
					<min_control>       0.00000000 </min_control>
					<!--Maximum allowed value for control signal. Used primarily when solving
					    for control values-->
					<max_control>       1.00000000 </max_control>
					<GeometryPath name="">
						<PathPointSet name="">
							<objects>
								<PathPoint name="glut_min1_l-P1">
									<location>      -0.04670000      -0.00800000      -0.10560000 </location>
									<VisibleObject name="">
										<!--Set of geometry files and associated attributes, allow .vtp, .stl,
										    .obj-->
										<GeometrySet name="">
											<objects/>
											<groups/>
										</GeometrySet>
										<!--Three scale factors for display purposes: scaleX scaleY scaleZ-->
										<scale_factors>       1.00000000       1.00000000       1.00000000 </scale_factors>
										<!--transform relative to owner specified as 3 rotations (rad) followed by
										    3 translations rX rY rZ tx ty tz-->
										<transform>      -0.00000000       0.00000000      -0.00000000       0.00000000       0.00000000       0.00000000 </transform>
										<!--Whether to show a coordinate frame-->
										<show_axes> false </show_axes>
										<!--Display Pref. 0:Hide 1:Wire 3:Flat 4:Shaded Can be overriden for
										    individual geometries-->
										<display_preference> 4 </display_preference>
									</VisibleObject>
									<body> pelvis </body>
								</PathPoint>
								<PathPoint name="glut_min1_l-P2">
									<location>      -0.00720000      -0.01040000      -0.05600000 </location>
									<VisibleObject name="">
										<!--Set of geometry files and associated attributes, allow .vtp, .stl,
										    .obj-->
										<GeometrySet name="">
											<objects/>
											<groups/>
										</GeometrySet>
										<!--Three scale factors for display purposes: scaleX scaleY scaleZ-->
										<scale_factors>       1.00000000       1.00000000       1.00000000 </scale_factors>
										<!--transform relative to owner specified as 3 rotations (rad) followed by
										    3 translations rX rY rZ tx ty tz-->
										<transform>      -0.00000000       0.00000000      -0.00000000       0.00000000       0.00000000       0.00000000 </transform>
										<!--Whether to show a coordinate frame-->
										<show_axes> false </show_axes>
										<!--Display Pref. 0:Hide 1:Wire 3:Flat 4:Shaded Can be overriden for
										    individual geometries-->
										<display_preference> 4 </display_preference>
									</VisibleObject>
									<body> femur_l </body>
								</PathPoint>
							</objects>
							<groups/>
						</PathPointSet>
						<VisibleObject name="">
							<!--Set of geometry files and associated attributes, allow .vtp, .stl,
							    .obj-->
							<GeometrySet name="">
								<objects/>
								<groups/>
							</GeometrySet>
							<!--Three scale factors for display purposes: scaleX scaleY scaleZ-->
							<scale_factors>       1.00000000       1.00000000       1.00000000 </scale_factors>
							<!--transform relative to owner specified as 3 rotations (rad) followed by
							    3 translations rX rY rZ tx ty tz-->
							<transform>      -0.00000000       0.00000000      -0.00000000       0.00000000       0.00000000       0.00000000 </transform>
							<!--Whether to show a coordinate frame-->
							<show_axes> false </show_axes>
							<!--Display Pref. 0:Hide 1:Wire 3:Flat 4:Shaded Can be overriden for
							    individual geometries-->
							<display_preference> 4 </display_preference>
						</VisibleObject>
						<PathWrapSet name="">
							<objects/>
							<groups/>
						</PathWrapSet>
					</GeometryPath>
					<optimal_force>       1.00000000 </optimal_force>
					<!--Maximum isometric force that the fibers can generate-->
					<max_isometric_force>     270.00000000 </max_isometric_force>
					<!--Optimal length of the muscle fibers-->
					<optimal_fiber_length>       0.06800000 </optimal_fiber_length>
					<!--Resting length of the tendon-->
					<tendon_slack_length>       0.01600000 </tendon_slack_length>
					<!--Angle between tendon and fibers at optimal fiber length-->
					<pennation_angle_at_optimal>       0.17453293 </pennation_angle_at_optimal>
					<!--Maximum contraction velocity of the fibers, in optimal fiberlengths
					    per second-->
					<max_contraction_velocity>      10.00000000 </max_contraction_velocity>
					<!--time constant for ramping up of muscle activation-->
					<activation_time_constant>       0.01000000 </activation_time_constant>
					<!--time constant for ramping down of muscle activation-->
					<deactivation_time_constant>       0.04000000 </deactivation_time_constant>
					<!--maximum contraction velocity at full activation in fiber lengths per
					    second-->
					<Vmax>      10.00000000 </Vmax>
					<!--maximum contraction velocity at low activation in fiber lengths per
					    second-->
					<Vmax0>       5.00000000 </Vmax0>
					<!--tendon strain due to maximum isometric muscle force-->
					<FmaxTendonStrain>       0.03300000 </FmaxTendonStrain>
					<!--passive muscle strain due to maximum isometric muscle force-->
					<FmaxMuscleStrain>       0.60000000 </FmaxMuscleStrain>
					<!--shape factor for Gaussian active muscle force-length relationship-->
					<KshapeActive>       0.50000000 </KshapeActive>
					<!--exponential shape factor for passive force-length relationship-->
					<KshapePassive>       4.00000000 </KshapePassive>
					<!--passive damping in the force-velocity relationship-->
					<damping>       0.05000000 </damping>
					<!--force-velocity shape factor-->
					<Af>       0.30000000 </Af>
					<!--maximum normalized lengthening force-->
					<Flen>       1.80000000 </Flen>
				</Thelen2003Muscle>
				<Thelen2003Muscle name="glut_min2_l">
					<isDisabled> false </isDisabled>
					<!--Minimum allowed value for control signal. Used primarily when solving
					    for control values-->
					<min_control>       0.00000000 </min_control>
					<!--Maximum allowed value for control signal. Used primarily when solving
					    for control values-->
					<max_control>       1.00000000 </max_control>
					<GeometryPath name="">
						<PathPointSet name="">
							<objects>
								<PathPoint name="glut_min2_l-P1">
									<location>      -0.06330000      -0.00650000      -0.09910000 </location>
									<VisibleObject name="">
										<!--Set of geometry files and associated attributes, allow .vtp, .stl,
										    .obj-->
										<GeometrySet name="">
											<objects/>
											<groups/>
										</GeometrySet>
										<!--Three scale factors for display purposes: scaleX scaleY scaleZ-->
										<scale_factors>       1.00000000       1.00000000       1.00000000 </scale_factors>
										<!--transform relative to owner specified as 3 rotations (rad) followed by
										    3 translations rX rY rZ tx ty tz-->
										<transform>      -0.00000000       0.00000000      -0.00000000       0.00000000       0.00000000       0.00000000 </transform>
										<!--Whether to show a coordinate frame-->
										<show_axes> false </show_axes>
										<!--Display Pref. 0:Hide 1:Wire 3:Flat 4:Shaded Can be overriden for
										    individual geometries-->
										<display_preference> 4 </display_preference>
									</VisibleObject>
									<body> pelvis </body>
								</PathPoint>
								<PathPoint name="glut_min2_l-P2">
									<location>      -0.00960000      -0.01040000      -0.05600000 </location>
									<VisibleObject name="">
										<!--Set of geometry files and associated attributes, allow .vtp, .stl,
										    .obj-->
										<GeometrySet name="">
											<objects/>
											<groups/>
										</GeometrySet>
										<!--Three scale factors for display purposes: scaleX scaleY scaleZ-->
										<scale_factors>       1.00000000       1.00000000       1.00000000 </scale_factors>
										<!--transform relative to owner specified as 3 rotations (rad) followed by
										    3 translations rX rY rZ tx ty tz-->
										<transform>      -0.00000000       0.00000000      -0.00000000       0.00000000       0.00000000       0.00000000 </transform>
										<!--Whether to show a coordinate frame-->
										<show_axes> false </show_axes>
										<!--Display Pref. 0:Hide 1:Wire 3:Flat 4:Shaded Can be overriden for
										    individual geometries-->
										<display_preference> 4 </display_preference>
									</VisibleObject>
									<body> femur_l </body>
								</PathPoint>
							</objects>
							<groups/>
						</PathPointSet>
						<VisibleObject name="">
							<!--Set of geometry files and associated attributes, allow .vtp, .stl,
							    .obj-->
							<GeometrySet name="">
								<objects/>
								<groups/>
							</GeometrySet>
							<!--Three scale factors for display purposes: scaleX scaleY scaleZ-->
							<scale_factors>       1.00000000       1.00000000       1.00000000 </scale_factors>
							<!--transform relative to owner specified as 3 rotations (rad) followed by
							    3 translations rX rY rZ tx ty tz-->
							<transform>      -0.00000000       0.00000000      -0.00000000       0.00000000       0.00000000       0.00000000 </transform>
							<!--Whether to show a coordinate frame-->
							<show_axes> false </show_axes>
							<!--Display Pref. 0:Hide 1:Wire 3:Flat 4:Shaded Can be overriden for
							    individual geometries-->
							<display_preference> 4 </display_preference>
						</VisibleObject>
						<PathWrapSet name="">
							<objects/>
							<groups/>
						</PathWrapSet>
					</GeometryPath>
					<optimal_force>       1.00000000 </optimal_force>
					<!--Maximum isometric force that the fibers can generate-->
					<max_isometric_force>     285.00000000 </max_isometric_force>
					<!--Optimal length of the muscle fibers-->
					<optimal_fiber_length>       0.05600000 </optimal_fiber_length>
					<!--Resting length of the tendon-->
					<tendon_slack_length>       0.02600000 </tendon_slack_length>
					<!--Angle between tendon and fibers at optimal fiber length-->
					<pennation_angle_at_optimal>       0.00000000 </pennation_angle_at_optimal>
					<!--Maximum contraction velocity of the fibers, in optimal fiberlengths
					    per second-->
					<max_contraction_velocity>      10.00000000 </max_contraction_velocity>
					<!--time constant for ramping up of muscle activation-->
					<activation_time_constant>       0.01000000 </activation_time_constant>
					<!--time constant for ramping down of muscle activation-->
					<deactivation_time_constant>       0.04000000 </deactivation_time_constant>
					<!--maximum contraction velocity at full activation in fiber lengths per
					    second-->
					<Vmax>      10.00000000 </Vmax>
					<!--maximum contraction velocity at low activation in fiber lengths per
					    second-->
					<Vmax0>       5.00000000 </Vmax0>
					<!--tendon strain due to maximum isometric muscle force-->
					<FmaxTendonStrain>       0.03300000 </FmaxTendonStrain>
					<!--passive muscle strain due to maximum isometric muscle force-->
					<FmaxMuscleStrain>       0.60000000 </FmaxMuscleStrain>
					<!--shape factor for Gaussian active muscle force-length relationship-->
					<KshapeActive>       0.50000000 </KshapeActive>
					<!--exponential shape factor for passive force-length relationship-->
					<KshapePassive>       4.00000000 </KshapePassive>
					<!--passive damping in the force-velocity relationship-->
					<damping>       0.05000000 </damping>
					<!--force-velocity shape factor-->
					<Af>       0.30000000 </Af>
					<!--maximum normalized lengthening force-->
					<Flen>       1.80000000 </Flen>
				</Thelen2003Muscle>
				<Thelen2003Muscle name="glut_min3_l">
					<isDisabled> false </isDisabled>
					<!--Minimum allowed value for control signal. Used primarily when solving
					    for control values-->
					<min_control>       0.00000000 </min_control>
					<!--Maximum allowed value for control signal. Used primarily when solving
					    for control values-->
					<max_control>       1.00000000 </max_control>
					<GeometryPath name="">
						<PathPointSet name="">
							<objects>
								<PathPoint name="glut_min3_l-P1">
									<location>      -0.08340000      -0.00630000      -0.08560000 </location>
									<VisibleObject name="">
										<!--Set of geometry files and associated attributes, allow .vtp, .stl,
										    .obj-->
										<GeometrySet name="">
											<objects/>
											<groups/>
										</GeometrySet>
										<!--Three scale factors for display purposes: scaleX scaleY scaleZ-->
										<scale_factors>       1.00000000       1.00000000       1.00000000 </scale_factors>
										<!--transform relative to owner specified as 3 rotations (rad) followed by
										    3 translations rX rY rZ tx ty tz-->
										<transform>      -0.00000000       0.00000000      -0.00000000       0.00000000       0.00000000       0.00000000 </transform>
										<!--Whether to show a coordinate frame-->
										<show_axes> false </show_axes>
										<!--Display Pref. 0:Hide 1:Wire 3:Flat 4:Shaded Can be overriden for
										    individual geometries-->
										<display_preference> 4 </display_preference>
									</VisibleObject>
									<body> pelvis </body>
								</PathPoint>
								<PathPoint name="glut_min3_l-P2">
									<location>      -0.01350000      -0.00830000      -0.05500000 </location>
									<VisibleObject name="">
										<!--Set of geometry files and associated attributes, allow .vtp, .stl,
										    .obj-->
										<GeometrySet name="">
											<objects/>
											<groups/>
										</GeometrySet>
										<!--Three scale factors for display purposes: scaleX scaleY scaleZ-->
										<scale_factors>       1.00000000       1.00000000       1.00000000 </scale_factors>
										<!--transform relative to owner specified as 3 rotations (rad) followed by
										    3 translations rX rY rZ tx ty tz-->
										<transform>      -0.00000000       0.00000000      -0.00000000       0.00000000       0.00000000       0.00000000 </transform>
										<!--Whether to show a coordinate frame-->
										<show_axes> false </show_axes>
										<!--Display Pref. 0:Hide 1:Wire 3:Flat 4:Shaded Can be overriden for
										    individual geometries-->
										<display_preference> 4 </display_preference>
									</VisibleObject>
									<body> femur_l </body>
								</PathPoint>
							</objects>
							<groups/>
						</PathPointSet>
						<VisibleObject name="">
							<!--Set of geometry files and associated attributes, allow .vtp, .stl,
							    .obj-->
							<GeometrySet name="">
								<objects/>
								<groups/>
							</GeometrySet>
							<!--Three scale factors for display purposes: scaleX scaleY scaleZ-->
							<scale_factors>       1.00000000       1.00000000       1.00000000 </scale_factors>
							<!--transform relative to owner specified as 3 rotations (rad) followed by
							    3 translations rX rY rZ tx ty tz-->
							<transform>      -0.00000000       0.00000000      -0.00000000       0.00000000       0.00000000       0.00000000 </transform>
							<!--Whether to show a coordinate frame-->
							<show_axes> false </show_axes>
							<!--Display Pref. 0:Hide 1:Wire 3:Flat 4:Shaded Can be overriden for
							    individual geometries-->
							<display_preference> 4 </display_preference>
						</VisibleObject>
						<PathWrapSet name="">
							<objects/>
							<groups/>
						</PathWrapSet>
					</GeometryPath>
					<optimal_force>       1.00000000 </optimal_force>
					<!--Maximum isometric force that the fibers can generate-->
					<max_isometric_force>     323.00000000 </max_isometric_force>
					<!--Optimal length of the muscle fibers-->
					<optimal_fiber_length>       0.03800000 </optimal_fiber_length>
					<!--Resting length of the tendon-->
					<tendon_slack_length>       0.05100000 </tendon_slack_length>
					<!--Angle between tendon and fibers at optimal fiber length-->
					<pennation_angle_at_optimal>       0.01745329 </pennation_angle_at_optimal>
					<!--Maximum contraction velocity of the fibers, in optimal fiberlengths
					    per second-->
					<max_contraction_velocity>      10.00000000 </max_contraction_velocity>
					<!--time constant for ramping up of muscle activation-->
					<activation_time_constant>       0.01000000 </activation_time_constant>
					<!--time constant for ramping down of muscle activation-->
					<deactivation_time_constant>       0.04000000 </deactivation_time_constant>
					<!--maximum contraction velocity at full activation in fiber lengths per
					    second-->
					<Vmax>      10.00000000 </Vmax>
					<!--maximum contraction velocity at low activation in fiber lengths per
					    second-->
					<Vmax0>       5.00000000 </Vmax0>
					<!--tendon strain due to maximum isometric muscle force-->
					<FmaxTendonStrain>       0.03300000 </FmaxTendonStrain>
					<!--passive muscle strain due to maximum isometric muscle force-->
					<FmaxMuscleStrain>       0.60000000 </FmaxMuscleStrain>
					<!--shape factor for Gaussian active muscle force-length relationship-->
					<KshapeActive>       0.50000000 </KshapeActive>
					<!--exponential shape factor for passive force-length relationship-->
					<KshapePassive>       4.00000000 </KshapePassive>
					<!--passive damping in the force-velocity relationship-->
					<damping>       0.05000000 </damping>
					<!--force-velocity shape factor-->
					<Af>       0.30000000 </Af>
					<!--maximum normalized lengthening force-->
					<Flen>       1.80000000 </Flen>
				</Thelen2003Muscle>
				<Thelen2003Muscle name="semimem_l">
					<isDisabled> false </isDisabled>
					<!--Minimum allowed value for control signal. Used primarily when solving
					    for control values-->
					<min_control>       0.00000000 </min_control>
					<!--Maximum allowed value for control signal. Used primarily when solving
					    for control values-->
					<max_control>       1.00000000 </max_control>
					<GeometryPath name="">
						<PathPointSet name="">
							<objects>
								<PathPoint name="semimem_l-P1">
									<location>      -0.11920000      -0.09747000      -0.07151000 </location>
									<VisibleObject name="">
										<!--Set of geometry files and associated attributes, allow .vtp, .stl,
										    .obj-->
										<GeometrySet name="">
											<objects/>
											<groups/>
										</GeometrySet>
										<!--Three scale factors for display purposes: scaleX scaleY scaleZ-->
										<scale_factors>       1.00000000       1.00000000       1.00000000 </scale_factors>
										<!--transform relative to owner specified as 3 rotations (rad) followed by
										    3 translations rX rY rZ tx ty tz-->
										<transform>      -0.00000000       0.00000000      -0.00000000       0.00000000       0.00000000       0.00000000 </transform>
										<!--Whether to show a coordinate frame-->
										<show_axes> false </show_axes>
										<!--Display Pref. 0:Hide 1:Wire 3:Flat 4:Shaded Can be overriden for
										    individual geometries-->
										<display_preference> 4 </display_preference>
									</VisibleObject>
									<body> pelvis </body>
								</PathPoint>
								<ConditionalPathPoint name="semimem_l-P2">
									<location>      -0.03480000      -0.03519000       0.01891000 </location>
									<VisibleObject name="">
										<!--Set of geometry files and associated attributes, allow .vtp, .stl,
										    .obj-->
										<GeometrySet name="">
											<objects/>
											<groups/>
										</GeometrySet>
										<!--Three scale factors for display purposes: scaleX scaleY scaleZ-->
										<scale_factors>       1.00000000       1.00000000       1.00000000 </scale_factors>
										<!--transform relative to owner specified as 3 rotations (rad) followed by
										    3 translations rX rY rZ tx ty tz-->
										<transform>      -0.00000000       0.00000000      -0.00000000       0.00000000       0.00000000       0.00000000 </transform>
										<!--Whether to show a coordinate frame-->
										<show_axes> false </show_axes>
										<!--Display Pref. 0:Hide 1:Wire 3:Flat 4:Shaded Can be overriden for
										    individual geometries-->
										<display_preference> 4 </display_preference>
									</VisibleObject>
									<body> tibia_l </body>
									<range>      -0.55850536       0.17453293 </range>
									<coordinate> knee_angle_l </coordinate>
								</ConditionalPathPoint>
								<PathPoint name="semimem_l-P3">
									<location>      -0.02700000      -0.04771000       0.01957000 </location>
									<VisibleObject name="">
										<!--Set of geometry files and associated attributes, allow .vtp, .stl,
										    .obj-->
										<GeometrySet name="">
											<objects/>
											<groups/>
										</GeometrySet>
										<!--Three scale factors for display purposes: scaleX scaleY scaleZ-->
										<scale_factors>       1.00000000       1.00000000       1.00000000 </scale_factors>
										<!--transform relative to owner specified as 3 rotations (rad) followed by
										    3 translations rX rY rZ tx ty tz-->
										<transform>      -0.00000000       0.00000000      -0.00000000       0.00000000       0.00000000       0.00000000 </transform>
										<!--Whether to show a coordinate frame-->
										<show_axes> false </show_axes>
										<!--Display Pref. 0:Hide 1:Wire 3:Flat 4:Shaded Can be overriden for
										    individual geometries-->
										<display_preference> 4 </display_preference>
									</VisibleObject>
									<body> tibia_l </body>
								</PathPoint>
							</objects>
							<groups/>
						</PathPointSet>
						<VisibleObject name="">
							<!--Set of geometry files and associated attributes, allow .vtp, .stl,
							    .obj-->
							<GeometrySet name="">
								<objects/>
								<groups/>
							</GeometrySet>
							<!--Three scale factors for display purposes: scaleX scaleY scaleZ-->
							<scale_factors>       1.00000000       1.00000000       1.00000000 </scale_factors>
							<!--transform relative to owner specified as 3 rotations (rad) followed by
							    3 translations rX rY rZ tx ty tz-->
[truncated: 435,489 more chars]
