# Supplementary material for: Effect of altered gluteus maximus strength on the magnitude and direction of hip joint contact forces during simulations of gait
Source: PLoS One. 2025 Jun 23;20(6):e0324451. doi: 10.1371/journal.pone.0324451 (PMC12184943; doi:10.1371/journal.pone.0324451)
Supplement: S11 Files — (ZIP) [file pone.0324451.s011.zip › V3D_Osim_Files/v3d_lab.mdh]

!
! Segment v3d_lab
!
HYBRID_SEGMENT
! /CALIBRATION_FILE=
/TYPE=Visual_3D
/NAME=v3d_lab
/REFERENCE_OBJECT=Medial Distal+Lateral Distal+Medial Proximal+Lateral Proximal+Proximal Joint+Distal Joint+Additional Object+Additional Plane+Distal Radius+Proximal Radius
/REFERENCE_OBJECT_NAMES=v3d_lab_med_distal+v3d_lab_lat_distal+v3d_lab_med_prox+v3d_lab_lat_prox++++Medial+v3d_lab_Distal_Radius+v3d_lab_Proximal_Radius
/REFERENCE_OBJECT_TYPES=LANDMARK+LANDMARK+LANDMARK+LANDMARK+++++METRIC+METRIC
/USE_CAL_TARGETS_FOR_TRACKING=FALSE
/TRACKING_TYPES=LANDMARK+LANDMARK+LANDMARK+LANDMARK
/TRACKING_NAMES=v3d_lab_lat_prox+v3d_lab_med_prox+v3d_lab_lat_distal+v3d_lab_med_distal
! /USE_OPTIMAL_TRACKING=TRUE
/KINEMATIC_ONLY=TRUE
! /STATIC_MODEL=FALSE
/GRAPHICS_ROT_X=0
/GRAPHICS_ROT_Y=0
/GRAPHICS_ROT_Z=0
/GRAPHICS_SCALE_X=1
/GRAPHICS_SCALE_Y=1
/GRAPHICS_SCALE_Z=1
/GRAPHICS_TRANSLATE_X=0
/GRAPHICS_TRANSLATE_Y=0
/GRAPHICS_TRANSLATE_Z=0
! /GRAPHICS_UNIT_SCALE=1.000000
/MASS=0.000000
! /GEOMETRY=
/PROX_TO_CG_AXIAL=0.5*v3d_lab_SEG_LENGTH
/PROX_TO_CG_ML=0*v3d_lab_SEG_LENGTH
/PROX_TO_CG_AP=0*v3d_lab_SEG_LENGTH
/IXX=0
/IYY=0
/IZZ=0
! /AP_DIRECTION=
! /AXIAL_DIRECTION=
! /OBJFILE=
! /COLFILE=
! /DEPTH=
;

! Landmarks
Add_Landmark
/LANDMARK_NAME=v3d_lab_lat_prox
! /CALIBRATION_FILE=
! /USER_GENERATED=TRUE
! /USE_PERCENTAGE=FALSE
! /CALIBRATION_ONLY=FALSE
! /USE_TARGETS=FALSE
/SEGMENT_NAME=LAB
! /TARGET_TYPES=
! /TARGET_NAMES=
! /MCSX=0.0
/MCSY=0.001
! /MCSZ=0.0
! /LANDMARK_LOCATION=
! /REFERENCE_LOCATION_NAME=
! /REFERENCE_LOCATION_TYPE=
! /USE_REFERENCE_LOCATION=FALSE
;
Add_Landmark
/LANDMARK_NAME=v3d_lab_med_prox
! /CALIBRATION_FILE=
! /USER_GENERATED=TRUE
! /USE_PERCENTAGE=FALSE
! /CALIBRATION_ONLY=FALSE
! /USE_TARGETS=FALSE
/SEGMENT_NAME=LAB
! /TARGET_TYPES=
! /TARGET_NAMES=
! /MCSX=0.0
/MCSY=-0.001
! /MCSZ=0.0
! /LANDMARK_LOCATION=
! /REFERENCE_LOCATION_NAME=
! /REFERENCE_LOCATION_TYPE=
! /USE_REFERENCE_LOCATION=FALSE
;
Add_Landmark
/LANDMARK_NAME=v3d_lab_lat_distal
! /CALIBRATION_FILE=
! /USER_GENERATED=TRUE
! /USE_PERCENTAGE=FALSE
! /CALIBRATION_ONLY=FALSE
! /USE_TARGETS=FALSE
/SEGMENT_NAME=LAB
! /TARGET_TYPES=
! /TARGET_NAMES=
! /MCSX=0.0
/MCSY=0.001
/MCSZ=-0.001
! /LANDMARK_LOCATION=
! /REFERENCE_LOCATION_NAME=
! /REFERENCE_LOCATION_TYPE=
! /USE_REFERENCE_LOCATION=FALSE
;
Add_Landmark
/LANDMARK_NAME=v3d_lab_med_distal
! /CALIBRATION_FILE=
! /USER_GENERATED=TRUE
! /USE_PERCENTAGE=FALSE
! /CALIBRATION_ONLY=FALSE
! /USE_TARGETS=FALSE
/SEGMENT_NAME=LAB
! /TARGET_TYPES=
! /TARGET_NAMES=
! /MCSX=0.0
/MCSY=-0.001
/MCSZ=-0.001
! /LANDMARK_LOCATION=
! /REFERENCE_LOCATION_NAME=
! /REFERENCE_LOCATION_TYPE=
! /USE_REFERENCE_LOCATION=FALSE
;
