# Supplementary material for: Effect of altered gluteus maximus strength on the magnitude and direction of hip joint contact forces during simulations of gait
Source: PLoS One. 2025 Jun 23;20(6):e0324451. doi: 10.1371/journal.pone.0324451 (PMC12184943; doi:10.1371/journal.pone.0324451)
Supplement: S11 Files — (ZIP) [file pone.0324451.s011.zip › V3D_Osim_Files/Visual3d_Scale_ScaleSet.xml]

<?xml version="1.0" encoding="UTF-8"?>
<ScaleSet name="gait2354_Scale">
	<defaults>
		<Thelen2003Muscle name="default">
			<MusclePointSet name="">
				<objects/>
				<groups/>
			</MusclePointSet>
			<VisibleObject name="">
				<geometry_files> </geometry_files>
				<VisibleProperties name="">
					<display_preference> 4 </display_preference>
					<show_normals> false </show_normals>
					<show_axes> false </show_axes>
					<material_name> DEFAULT </material_name>
				</VisibleProperties>
				<scale_factors>       1.00000000       1.00000000       1.00000000 </scale_factors>
			</VisibleObject>
			<MuscleWrapSet name="">
				<objects/>
				<groups/>
			</MuscleWrapSet>
			<muscle_model> 9 </muscle_model>
			<max_isometric_force>       0.00000000 </max_isometric_force>
			<optimal_fiber_length>       0.00000000 </optimal_fiber_length>
			<tendon_slack_length>       0.00000000 </tendon_slack_length>
			<pennation_angle>       0.00000000 </pennation_angle>
			<activation_time_constant>       0.01000000 </activation_time_constant>
			<deactivation_time_constant>       0.04000000 </deactivation_time_constant>
			<Vmax>      10.00000000 </Vmax>
			<Vmax0>       5.00000000 </Vmax0>
			<FmaxTendonStrain>       0.03300000 </FmaxTendonStrain>
			<FmaxMuscleStrain>       0.60000000 </FmaxMuscleStrain>
			<KshapeActive>       0.50000000 </KshapeActive>
			<KshapePassive>       4.00000000 </KshapePassive>
			<damping>       0.05000000 </damping>
			<Af>       0.30000000 </Af>
			<Flen>       1.80000000 </Flen>
		</Thelen2003Muscle>
		<Schutte1993Muscle name="default">
			<MusclePointSet name="">
				<objects/>
				<groups/>
			</MusclePointSet>
			<VisibleObject name="">
				<geometry_files> </geometry_files>
				<VisibleProperties name="">
					<display_preference> 4 </display_preference>
					<show_normals> false </show_normals>
					<show_axes> false </show_axes>
					<material_name> DEFAULT </material_name>
				</VisibleProperties>
				<scale_factors>       1.00000000       1.00000000       1.00000000 </scale_factors>
			</VisibleObject>
			<MuscleWrapSet name="">
				<objects/>
				<groups/>
			</MuscleWrapSet>
			<muscle_model> 9 </muscle_model>
			<time_scale>       0.10000000 </time_scale>
			<activation1>       0.00000000 </activation1>
			<activation2>       0.00000000 </activation2>
			<max_isometric_force>       0.00000000 </max_isometric_force>
			<optimal_fiber_length>       0.00000000 </optimal_fiber_length>
			<tendon_slack_length>       0.00000000 </tendon_slack_length>
			<pennation_angle>       0.00000000 </pennation_angle>
			<max_contraction_velocity>      10.00000000 </max_contraction_velocity>
			<damping>       0.05000000 </damping>
			<tendon_force_length_curve>
				<natCubicSpline name="">
					<min_x>       0.00000000 </min_x>
					<max_x>       0.00000000 </max_x>
					<min_y>       0.00000000 </min_y>
					<max_y>       0.00000000 </max_y>
					<min_z>       0.00000000 </min_z>
					<max_z>       0.00000000 </max_z>
					<x>     -10.00000000      -0.00200000      -0.00100000       0.00000000       0.00131000       0.00281000       0.00431000       0.00581000       0.00731000       0.00881000       0.01030000       0.01180000       0.01230000       9.20000000       9.20100000       9.20200000      20.00000000 </x>
					<y>       0.00000000       0.00000000       0.00000000       0.00000000       0.01080000       0.02570000       0.04350000       0.06520000       0.09150000       0.12300000       0.16100000       0.20800000       0.22700000     345.00000000     345.00000000     345.00000000     345.00000000 </y>
				</natCubicSpline>
			</tendon_force_length_curve>
			<active_force_length_curve>
				<natCubicSpline name="">
					<min_x>       0.00000000 </min_x>
					<max_x>       0.00000000 </max_x>
					<min_y>       0.00000000 </min_y>
					<max_y>       0.00000000 </max_y>
					<min_z>       0.00000000 </min_z>
					<max_z>       0.00000000 </max_z>
					<x>      -5.30769200      -4.30769200      -1.92307700      -0.88461500      -0.26923100       0.23076900       0.46153800       0.52725000       0.62875000       0.71875000       0.86125000       1.04500000       1.21750000       1.43875000       1.50000000       1.61538500       2.00000000       2.96153800       3.69230800       5.46153800       9.90190200 </x>
					<y>       0.01218800       0.02189900       0.03646600       0.05249300       0.07531200       0.11415800       0.15785900       0.22666700       0.63666700       0.85666700       0.95000000       0.99333300       0.77000000       0.24666700       0.19382100       0.13325200       0.07268300       0.04441700       0.03634100       0.02189900       0.00733200 </y>
				</natCubicSpline>
			</active_force_length_curve>
			<passive_force_length_curve>
				<natCubicSpline name="">
					<min_x>       0.00000000 </min_x>
					<max_x>       0.00000000 </max_x>
					<min_y>       0.00000000 </min_y>
					<max_y>       0.00000000 </max_y>
					<min_z>       0.00000000 </min_z>
					<max_z>       0.00000000 </max_z>
					<x>      -5.00000000       0.99800000       0.99900000       1.00000000       1.10000000       1.20000000       1.30000000       1.40000000       1.50000000       1.60000000       1.60100000       1.60200000       5.00000000 </x>
					<y>       0.00000000       0.00000000       0.00000000       0.00000000       0.03500000       0.12000000       0.26000000       0.55000000       1.17000000       2.00000000       2.00000000       2.00000000       2.00000000 </y>
				</natCubicSpline>
			</passive_force_length_curve>
			<force_velocity_curve>
				<natCubicSpline name="">
					<min_x>       0.00000000 </min_x>
					<max_x>       0.00000000 </max_x>
					<min_y>       0.00000000 </min_y>
					<max_y>       0.00000000 </max_y>
					<min_z>       0.00000000 </min_z>
					<max_z>       0.00000000 </max_z>
					<x>      -1.00000000      -0.95000000      -0.90000000      -0.85000000      -0.80000000      -0.75000000      -0.70000000      -0.65000000      -0.60000000      -0.55000000      -0.50000000      -0.45000000      -0.40000000      -0.35000000      -0.30000000      -0.25000000      -0.20000000      -0.15000000      -0.10000000      -0.05000000       0.00000000       0.05000000       0.10000000       0.15000000       0.20000000       0.25000000       0.30000000       0.35000000       0.40000000       0.45000000       0.50000000       0.55000000       0.60000000       0.65000000       0.70000000       0.75000000       0.80000000       0.85000000       0.90000000       0.95000000       1.00000000 </x>
					<y>       0.00000000       0.01041700       0.02173900       0.03409100       0.04761900       0.06250000       0.07894700       0.09722200       0.11764700       0.14062500       0.16666700       0.19642900       0.23076900       0.27083300       0.31818200       0.37500000       0.44444400       0.53125000       0.64285700       0.79166700       1.00000000       1.48201400       1.60157100       1.65579100       1.68673900       1.70675100       1.72075300       1.73109900       1.73905500       1.74536500       1.75049000       1.75473600       1.75831200       1.76136400       1.76399900       1.76629800       1.76832100       1.77011500       1.77171700       1.77315500       1.77445500 </y>
				</natCubicSpline>
			</force_velocity_curve>
		</Schutte1993Muscle>
	</defaults>
	<objects>
		<Scale name="">
   <scales>  1.121  1.121  1.121 </scales>
			<segment> femur_r </segment>
			<apply> true </apply>
		</Scale>
		<Scale name="">
   <scales>  1.072  1.072  1.072 </scales>
			<segment> tibia_r </segment>
			<apply> true </apply>
		</Scale>
		<Scale name="">
   <scales>  1.114  1.114  1.114 </scales>
			<segment> femur_l </segment>
			<apply> true </apply>
		</Scale>
		<Scale name="">
   <scales>  1.066  1.066  1.066 </scales>
			<segment> tibia_l </segment>
			<apply> true </apply>
		</Scale>
		<Scale name="">
   <scales>  1.013  1.013  1.013 </scales>
			<segment> pelvis </segment>
			<apply> true </apply>
		</Scale>
		<Scale name="">
   <scales>  1.117  1.117  1.117 </scales>
			<segment> torso </segment>
			<apply> true </apply>
		</Scale>
		<Scale name="">
   <scales>  1.117  1.117  1.117 </scales>
			<segment> calcn_r </segment>
			<apply> true </apply>
		</Scale>
		<Scale name="">
   <scales>  1.117  1.117  1.117 </scales>
			<segment> toes_r </segment>
			<apply> true </apply>
		</Scale>
		<Scale name="">
   <scales>  1.117  1.117  1.117 </scales>
			<segment> calcn_l </segment>
			<apply> true </apply>
		</Scale>
		<Scale name="">
   <scales>  1.117  1.117  1.117 </scales>
			<segment> toes_l </segment>
			<apply> true </apply>
		</Scale>
	</objects>
</ScaleSet>
