# Supplementary material for: Effect of altered gluteus maximus strength on the magnitude and direction of hip joint contact forces during simulations of gait
Source: PLoS One. 2025 Jun 23;20(6):e0324451. doi: 10.1371/journal.pone.0324451 (PMC12184943; doi:10.1371/journal.pone.0324451)
Supplement: S11 Files — (ZIP) [file pone.0324451.s011.zip › V3D_Osim_Files/Visual3d_Setup_Scale.xml]

<?xml version="1.0" encoding="UTF-8"?>
<ScaleTool name="Visual3d">

	<!--Mass of the subject in kg.  Subject-specific model generated by
	    scaling step will have this total mass.-->
	<mass> 73.8 </mass>
	<!--Height of the subject in mm.  For informational purposes only (not
	    used by scaling).-->
	<height> 1866.9 </height>
	<!--Age of the subject in years.  For informational purposes only (not
	    used by scaling).-->
	<age> 99 </age>
	<!--Notes for the subject.-->
	<notes> This is an example setup file for scale.exe. </notes>
	
	<!--Specifies the name of the unscaled model (.osim) and the marker set.-->
	<GenericModelMaker name="">
		<!--Model file (.osim) for the unscaled model.-->
		<model_file> gait2392_simbody.osim </model_file>
	</GenericModelMaker>
	
	<!--Specifies parameters for scaling the model.-->
	<ModelScaler name="">
		<!--Specifies the scaling method and order. Valid options are
		    'measurements', 'manualScale', singly or both in any sequence.-->
		<scaling_order> manualScale </scaling_order>
		<!--Scale factors to be used for manual scaling.-->
		<ScaleSet file="Visual3d_Scale_ScaleSet.xml"/>
		<!--Flag (true or false) indicating whether or not to preserve relative
		    mass between segments.-->
		<preserve_mass_distribution> true </preserve_mass_distribution>
	</ModelScaler>
		
</ScaleTool>
