# Supplementary material for: Effect of altered gluteus maximus strength on the magnitude and direction of hip joint contact forces during simulations of gait
Source: PLoS One. 2025 Jun 23;20(6):e0324451. doi: 10.1371/journal.pone.0324451 (PMC12184943; doi:10.1371/journal.pone.0324451)
Supplement: S11 Files — (ZIP) [file pone.0324451.s011.zip › V3D_Osim_Files/Visual3d_SIMM_input_grf.xml]

<?xml version="1.0" encoding="UTF-8" ?>
<OpenSimDocument Version="20302">
	<ExternalLoads name="">
		<defaults>
			<Thelen2003Muscle name="default">
				<isDisabled>false</isDisabled>
				<!--Minimum allowed value for control signal. Used primarily when solving
				    for control values-->
				<min_control>0.00000000</min_control>
				<!--Maximum allowed value for control signal. Used primarily when solving
				    for control values-->
				<max_control>1.00000000</max_control>
				<GeometryPath name="">
					<PathPointSet name="">
						<objects />
						<groups />
					</PathPointSet>
					<VisibleObject name="">
						<!--Set of geometry files and associated attributes, allow .vtp, .stl,
						    .obj-->
						<GeometrySet name="">
							<objects />
							<groups />
						</GeometrySet>
						<!--Three scale factors for display purposes: scaleX scaleY scaleZ-->
						<scale_factors>1.00000000 1.00000000 1.00000000</scale_factors>
						<!--transform relative to owner specified as 3 rotations (rad) followed by
						    3 translations rX rY rZ tx ty tz-->
						<transform>-0.00000000 0.00000000 -0.00000000 0.00000000 0.00000000 0.00000000</transform>
						<!--Whether to show a coordinate frame-->
						<show_axes>false</show_axes>
						<!--Display Pref. 0:Hide 1:Wire 3:Flat 4:Shaded Can be overriden for
						    individual geometries-->
						<display_preference>4</display_preference>
					</VisibleObject>
					<PathWrapSet name="">
						<objects />
						<groups />
					</PathWrapSet>
				</GeometryPath>
				<optimal_force>1.00000000</optimal_force>
				<!--Maximum isometric force that the fibers can generate-->
				<max_isometric_force>0.00000000</max_isometric_force>
				<!--Optimal length of the muscle fibers-->
				<optimal_fiber_length>0.00000000</optimal_fiber_length>
				<!--Resting length of the tendon-->
				<tendon_slack_length>0.00000000</tendon_slack_length>
				<!--Angle between tendon and fibers at optimal fiber length-->
				<pennation_angle_at_optimal>0.00000000</pennation_angle_at_optimal>
				<!--Maximum contraction velocity of the fibers, in optimal fiberlengths
				    per second-->
				<max_contraction_velocity>10.00000000</max_contraction_velocity>
				<!--time constant for ramping up of muscle activation-->
				<activation_time_constant>0.01000000</activation_time_constant>
				<!--time constant for ramping down of muscle activation-->
				<deactivation_time_constant>0.04000000</deactivation_time_constant>
				<!--maximum contraction velocity at full activation in fiber lengths per
				    second-->
				<Vmax>10.00000000</Vmax>
				<!--maximum contraction velocity at low activation in fiber lengths per
				    second-->
				<Vmax0>5.00000000</Vmax0>
				<!--tendon strain due to maximum isometric muscle force-->
				<FmaxTendonStrain>0.03300000</FmaxTendonStrain>
				<!--passive muscle strain due to maximum isometric muscle force-->
				<FmaxMuscleStrain>0.60000000</FmaxMuscleStrain>
				<!--shape factor for Gaussian active muscle force-length relationship-->
				<KshapeActive>0.50000000</KshapeActive>
				<!--exponential shape factor for passive force-length relationship-->
				<KshapePassive>4.00000000</KshapePassive>
				<!--passive damping in the force-velocity relationship-->
				<damping>0.05000000</damping>
				<!--force-velocity shape factor-->
				<Af>0.30000000</Af>
				<!--maximum normalized lengthening force-->
				<Flen>1.80000000</Flen>
			</Thelen2003Muscle>
			<Schutte1993Muscle name="default">
				<isDisabled>false</isDisabled>
				<!--Minimum allowed value for control signal. Used primarily when solving
				    for control values-->
				<min_control>0.00000000</min_control>
				<!--Maximum allowed value for control signal. Used primarily when solving
				    for control values-->
				<max_control>1.00000000</max_control>
				<GeometryPath name="">
					<PathPointSet name="">
						<objects />
						<groups />
					</PathPointSet>
					<VisibleObject name="">
						<!--Set of geometry files and associated attributes, allow .vtp, .stl,
						    .obj-->
						<GeometrySet name="">
							<objects />
							<groups />
						</GeometrySet>
						<!--Three scale factors for display purposes: scaleX scaleY scaleZ-->
						<scale_factors>1.00000000 1.00000000 1.00000000</scale_factors>
						<!--transform relative to owner specified as 3 rotations (rad) followed by
						    3 translations rX rY rZ tx ty tz-->
						<transform>-0.00000000 0.00000000 -0.00000000 0.00000000 0.00000000 0.00000000</transform>
						<!--Whether to show a coordinate frame-->
						<show_axes>false</show_axes>
						<!--Display Pref. 0:Hide 1:Wire 3:Flat 4:Shaded Can be overriden for
						    individual geometries-->
						<display_preference>4</display_preference>
					</VisibleObject>
					<PathWrapSet name="">
						<objects />
						<groups />
					</PathWrapSet>
				</GeometryPath>
				<optimal_force>1.00000000</optimal_force>
				<!--Maximum isometric force that the fibers can generate-->
				<max_isometric_force>0.00000000</max_isometric_force>
				<!--Optimal length of the muscle fibers-->
				<optimal_fiber_length>0.00000000</optimal_fiber_length>
				<!--Resting length of the tendon-->
				<tendon_slack_length>0.00000000</tendon_slack_length>
				<!--Angle between tendon and fibers at optimal fiber length-->
				<pennation_angle_at_optimal>0.00000000</pennation_angle_at_optimal>
				<!--Maximum contraction velocity of the fibers, in optimal fiberlengths
				    per second-->
				<max_contraction_velocity>10.00000000</max_contraction_velocity>
				<!--Scale factor for normalizing time-->
				<time_scale>0.10000000</time_scale>
				<!--Parameter used in time constant of ramping up of muscle force-->
				<activation1>0.00000000</activation1>
				<!--Parameter used in time constant of ramping up and ramping down of
				    muscle force-->
				<activation2>0.00000000</activation2>
				<!--Damping factor related to maximum contraction velocity-->
				<damping>0.05000000</damping>
				<!--Function representing force-length behavior of tendon-->
				<tendon_force_length_curve>
					<NaturalCubicSpline name="">
						<x>-10.00000000 -0.00200000 -0.00100000 0.00000000 0.00131000 0.00281000 0.00431000 0.00581000 0.00731000 0.00881000 0.01030000 0.01180000 0.01230000 9.20000000 9.20100000 9.20200000 20.00000000</x>
						<y>0.00000000 0.00000000 0.00000000 0.00000000 0.01080000 0.02570000 0.04350000 0.06520000 0.09150000 0.12300000 0.16100000 0.20800000 0.22700000 345.00000000 345.00000000 345.00000000 345.00000000</y>
					</NaturalCubicSpline>
				</tendon_force_length_curve>
				<!--Function representing active force-length behavior of muscle fibers-->
				<active_force_length_curve>
					<NaturalCubicSpline name="">
						<x>-5.30769200 -4.30769200 -1.92307700 -0.88461500 -0.26923100 0.23076900 0.46153800 0.52725000 0.62875000 0.71875000 0.86125000 1.04500000 1.21750000 1.43875000 1.50000000 1.61538500 2.00000000 2.96153800 3.69230800 5.46153800 9.90190200</x>
						<y>0.01218800 0.02189900 0.03646600 0.05249300 0.07531200 0.11415800 0.15785900 0.22666700 0.63666700 0.85666700 0.95000000 0.99333300 0.77000000 0.24666700 0.19382100 0.13325200 0.07268300 0.04441700 0.03634100 0.02189900 0.00733200</y>
					</NaturalCubicSpline>
				</active_force_length_curve>
				<!--Function representing passive force-length behavior of muscle fibers-->
				<passive_force_length_curve>
					<NaturalCubicSpline name="">
						<x>-5.00000000 0.99800000 0.99900000 1.00000000 1.10000000 1.20000000 1.30000000 1.40000000 1.50000000 1.60000000 1.60100000 1.60200000 5.00000000</x>
						<y>0.00000000 0.00000000 0.00000000 0.00000000 0.03500000 0.12000000 0.26000000 0.55000000 1.17000000 2.00000000 2.00000000 2.00000000 2.00000000</y>
					</NaturalCubicSpline>
				</passive_force_length_curve>
			</Schutte1993Muscle>
		</defaults>
		<objects>
			<ExternalForce name="ExternalForce_1">
				<isDisabled>false</isDisabled>
				<!--Name of the body the force is applied to.-->
				<applied_to_body>calcn_r</applied_to_body>
				<!--Name of the body the force is expressed in (default is ground).-->
				<force_expressed_in_body>ground</force_expressed_in_body>
				<!--Name of the body the point is expressed in (default is ground).-->
				<point_expressed_in_body>ground</point_expressed_in_body>
				<!--Identifier (string) to locate the force to be applied in the data
				    source.-->
				<force_identifier>ground_force_v</force_identifier>
				<!--Identifier (string) to locate the point to be applied in the data
				    source.-->
				<point_identifier>ground_force_p</point_identifier>
				<!--Identifier (string) to locate the torque to be applied in the data
				    source.-->
				<torque_identifier>ground_torque_</torque_identifier>
				<!--Name of the data source (Storage) that will supply the force data.-->
				<data_source_name>Unassigned</data_source_name>
			</ExternalForce>
			<ExternalForce name="ExternalForce_2">
				<isDisabled>false</isDisabled>
				<!--Name of the body the force is applied to.-->
				<applied_to_body>calcn_l</applied_to_body>
				<!--Name of the body the force is expressed in (default is ground).-->
				<force_expressed_in_body>ground</force_expressed_in_body>
				<!--Name of the body the point is expressed in (default is ground).-->
				<point_expressed_in_body>ground</point_expressed_in_body>
				<!--Identifier (string) to locate the force to be applied in the data
				    source.-->
				<force_identifier>l_ground_force_v</force_identifier>
				<!--Identifier (string) to locate the point to be applied in the data
				    source.-->
				<point_identifier>l_ground_force_p</point_identifier>
				<!--Identifier (string) to locate the torque to be applied in the data
				    source.-->
				<torque_identifier>l_ground_torque_</torque_identifier>
				<!--Name of the data source (Storage) that will supply the force data.-->
				<data_source_name>Unassigned</data_source_name>
			</ExternalForce>
		</objects>
		<groups />
		<!--Storage file (.sto) containing (3) components of force and/or torque
		    and point of application.Note: this file overrides the data source
		    specified by the individual external forces if specified.-->
		<datafile>Visual3d_SIMM_grf.mot</datafile>
		<!--Optional motion file (.mot) or storage file (.sto) containing the
		    model kinematics used to transform a point expressed in ground to the
		    body of force application.If the point is not expressed in ground, the
		    point is not transformed-->
		<external_loads_model_kinematics_file>Visual3d_SIMM_input.mot</external_loads_model_kinematics_file>
		<!--Optional low-pass cut-off frequency for filtering the model kinematics
		    corresponding used to transform the point of application. A negative
		    value results in no filtering. The default value is -1.0, so no
		    filtering.-->
		<lowpass_cutoff_frequency_for_load_kinematics>6</lowpass_cutoff_frequency_for_load_kinematics>
	</ExternalLoads>
</OpenSimDocument>
