# Supplementary material for: Effect of altered gluteus maximus strength on the magnitude and direction of hip joint contact forces during simulations of gait
Source: PLoS One. 2025 Jun 23;20(6):e0324451. doi: 10.1371/journal.pone.0324451 (PMC12184943; doi:10.1371/journal.pone.0324451)
Supplement: S11 Files — (ZIP) [file pone.0324451.s011.zip › V3D_Osim_Models/MUSCLE_Model - OpenSim_Y_walking.mdh]

!
! Model File Generated by Visual3D ModelBuilder
!
!
! Method For Computing Model Pose
!
Set_Model_Pose_Algorithm
! /CALIBRATION_FILE=
/ALGORITHM=Inverse Kinematics
/OPTIMIZER=LEVENBERG_MARQUARDT
! /FIT_CALIBRATION_FILE=TRUE
! /START_WITH_SIMULATED_ANNEALING=FALSE
! /F_TOLERANCE=1e-12
! /X_TOLERANCE=1e-12
! /G_TOLERANCE=1e-12
! /IK_USE_ALL_FRAMES=true
! /IK_EVENT_SEQUENCE=
;
!
! Model Pose Pipeline
!
!
! Model Subject Tags
!
!
! Model Metric Values
!
Set_Model_Metric
! /CALIBRATION_FILE=
/METRIC_NAME=Mass
/METRIC_VALUE=80.7
! /SUBJECT=
;
Set_Model_Metric
! /CALIBRATION_FILE=
/METRIC_NAME=Height
/METRIC_VALUE=1.87
! /SUBJECT=
;
Set_Model_Metric
! /CALIBRATION_FILE=
/METRIC_NAME=Gravity
/METRIC_VALUE=9.81
! /SUBJECT=
;
Set_Model_Metric
! /CALIBRATION_FILE=
/METRIC_NAME=Segment_to_COFP_Distance
/METRIC_VALUE=0.75
! /SUBJECT=
;
Set_Model_Metric
! /CALIBRATION_FILE=
/METRIC_NAME=Joint_Radius_Ratio
/METRIC_VALUE=1.1
! /SUBJECT=
;
Set_Model_Metric
! /CALIBRATION_FILE=
/METRIC_NAME=ASIS_Distance
/METRIC_VALUE=ASIS_Distance_Calculated
! /SUBJECT=
;
Set_Model_Metric
! /CALIBRATION_FILE=
/METRIC_NAME=RTA_Segment_Depth
/METRIC_VALUE=0.5*DISTANCE(T12,STRN)
! /SUBJECT=
;
Set_Model_Metric
! /CALIBRATION_FILE=
/METRIC_NAME=Target_Radius_ASIS
/METRIC_VALUE=0.00
! /SUBJECT=
;
Set_Model_Metric
! /CALIBRATION_FILE=
/METRIC_NAME=ASIS_Distance_2
/METRIC_VALUE=ASIS_Distance_Calculated_2
! /SUBJECT=
;
Set_Model_Metric
! /CALIBRATION_FILE=
/METRIC_NAME=Target_Radius_ASIS_2
/METRIC_VALUE=0.000
! /SUBJECT=
;
Set_Model_Metric
! /CALIBRATION_FILE=
/METRIC_NAME=RPV_Segment_Depth
/METRIC_VALUE=0.099509
! /SUBJECT=
;
Set_Model_Metric
! /CALIBRATION_FILE=
/METRIC_NAME=LFT_Distal_Radius
/METRIC_VALUE=LSK_DISTAL_RADIUS
! /SUBJECT=
;
Set_Model_Metric
! /CALIBRATION_FILE=
/METRIC_NAME=LFT_Proximal_Radius
/METRIC_VALUE=LSK_DISTAL_RADIUS
! /SUBJECT=
;
Set_Model_Metric
! /CALIBRATION_FILE=
/METRIC_NAME=RFT_Distal_Radius
/METRIC_VALUE=RSK_DISTAL_RADIUS
! /SUBJECT=
;
Set_Model_Metric
! /CALIBRATION_FILE=
/METRIC_NAME=RFT_Proximal_Radius
/METRIC_VALUE=RSK_DISTAL_RADIUS
! /SUBJECT=
;
Set_Model_Metric
! /CALIBRATION_FILE=
/METRIC_NAME=RTA_Proximal_Radius
/METRIC_VALUE=0.4*DISTANCE(RSHO,LSHO)
! /SUBJECT=
;
Set_Model_Metric
! /CALIBRATION_FILE=
/METRIC_NAME=Subject_Folder
/METRIC_VALUE=L:\DHLRI\Labs\SMRI\CAPTURE DATA\MUSCLE\MUSCLE_HC04_2\OpenSim\
! /SUBJECT=
;
Set_Model_Metric
! /CALIBRATION_FILE=
/METRIC_NAME=v3d_lab_Distal_Radius
/METRIC_VALUE=.001
! /SUBJECT=
;
Set_Model_Metric
! /CALIBRATION_FILE=
/METRIC_NAME=v3d_lab_Proximal_Radius
/METRIC_VALUE=.001
! /SUBJECT=
;
!
! Segment Info
!

!
! Segment RPV
!
HYBRID_SEGMENT
! /CALIBRATION_FILE=
/TYPE=V3D_Composite
/NAME=RPV
/REFERENCE_OBJECT=R.ASIS+L.ASIS+R.PSIS+L.PSIS+Segment Depth
/REFERENCE_OBJECT_NAMES=RASI+LASI+RPSI+LPSI+RPV_Segment_Depth
/REFERENCE_OBJECT_TYPES=TARGET+TARGET+TARGET+TARGET+METRIC
/USE_CAL_TARGETS_FOR_TRACKING=FALSE
/TRACKING_TYPES=TARGET+TARGET+TARGET+TARGET+TARGET+TARGET
/TRACKING_NAMES=LASI+LIC+LPSI+RASI+RIC+RPSI
! /USE_OPTIMAL_TRACKING=TRUE
! /DO_NOT_USE_LOCAL_TRANSFORMATION=FALSE
! /KINEMATIC_ONLY=FALSE
! /USE_FOR_AUTO_ASSIGN=TRUE
! /STATIC_SEGMENT=FALSE
/GRAPHICS_ROT_X=0
/GRAPHICS_ROT_Y=0
/GRAPHICS_ROT_Z=0
/GRAPHICS_SCALE_X=1
/GRAPHICS_SCALE_Y=1
/GRAPHICS_SCALE_Z=1
/GRAPHICS_TRANSLATE_X=0
/GRAPHICS_TRANSLATE_Y=0
/GRAPHICS_TRANSLATE_Z=0
! /GRAPHICS_UNIT_SCALE=1.000000
! /GRAPHICS_SCALE_TO_SEG_LENGTH=TRUE
! /MASS=
! /GEOMETRY=
! /PROX_TO_CG_AXIAL=
! /PROX_TO_CG_ML=
! /PROX_TO_CG_AP=
! /IXX=
! /IYY=
! /IZZ=
! /AP_DIRECTION=
! /AXIAL_DIRECTION=
/OBJFILE=pelvis_composite.obj
! /COLFILE=
/DEPTH=0.099509
! /FREQUENCY_CUTOFF_6DOF=0
;

!
! Segment LTH
!
HYBRID_SEGMENT
! /CALIBRATION_FILE=
/TYPE=Visual_3D
/NAME=LTH
/REFERENCE_OBJECT=Medial Proximal+Medial Distal+Proximal Joint+Lateral Proximal+Lateral Distal+Distal Joint+Additional Object+Additional Plane+Distal Radius+Proximal Radius
/REFERENCE_OBJECT_NAMES=++LEFT_HIP+LGRT+LKNE+L_KNJ Static+++LTH_Distal_Radius+LTH_Proximal_Radius
/REFERENCE_OBJECT_TYPES=++LANDMARK+TARGET+TARGET+LANDMARK+++METRIC+METRIC
/USE_CAL_TARGETS_FOR_TRACKING=FALSE
/TRACKING_TYPES=TARGET+TARGET+TARGET+TARGET+TARGET
/TRACKING_NAMES=LFDA+LFDP+LFPA+LFPP+LKNE
! /USE_OPTIMAL_TRACKING=TRUE
! /DO_NOT_USE_LOCAL_TRANSFORMATION=FALSE
! /KINEMATIC_ONLY=FALSE
! /USE_FOR_AUTO_ASSIGN=TRUE
! /STATIC_SEGMENT=FALSE
/GRAPHICS_ROT_X=0
/GRAPHICS_ROT_Y=0
/GRAPHICS_ROT_Z=0
/GRAPHICS_SCALE_X=1
/GRAPHICS_SCALE_Y=1
/GRAPHICS_SCALE_Z=1
/GRAPHICS_TRANSLATE_X=0
/GRAPHICS_TRANSLATE_Y=0
/GRAPHICS_TRANSLATE_Z=0
! /GRAPHICS_UNIT_SCALE=1.000000
! /GRAPHICS_SCALE_TO_SEG_LENGTH=TRUE
! /MASS=
! /GEOMETRY=
! /PROX_TO_CG_AXIAL=
! /PROX_TO_CG_ML=
! /PROX_TO_CG_AP=
! /IXX=
! /IYY=
! /IZZ=
! /AP_DIRECTION=
! /AXIAL_DIRECTION=
/OBJFILE=lthigh.v3g
! /COLFILE=
! /DEPTH=
! /FREQUENCY_CUTOFF_6DOF=0
;

!
! Segment LSK
!
HYBRID_SEGMENT
! /CALIBRATION_FILE=
/TYPE=Visual_3D
/NAME=LSK
/REFERENCE_OBJECT=Medial Proximal+Proximal Joint+Medial Distal+Distal Joint+Lateral Proximal+Lateral Distal+Additional Object+Additional Plane+Distal Radius+Proximal Radius
/REFERENCE_OBJECT_NAMES=+L_KNJ Static++L_ANKJ Static+LKNE+LANK+++LSK_Distal_Radius+LSK_Proximal_Radius
/REFERENCE_OBJECT_TYPES=+LANDMARK++LANDMARK+TARGET+TARGET+++METRIC+METRIC
/USE_CAL_TARGETS_FOR_TRACKING=FALSE
/TRACKING_TYPES=TARGET+TARGET+TARGET+TARGET+TARGET
/TRACKING_NAMES=LTDA+LTDP+LTIB+LTPA+LTPP
! /USE_OPTIMAL_TRACKING=TRUE
! /DO_NOT_USE_LOCAL_TRANSFORMATION=FALSE
! /KINEMATIC_ONLY=FALSE
! /USE_FOR_AUTO_ASSIGN=TRUE
! /STATIC_SEGMENT=FALSE
/GRAPHICS_ROT_X=0
/GRAPHICS_ROT_Y=0
/GRAPHICS_ROT_Z=0
/GRAPHICS_SCALE_X=1
/GRAPHICS_SCALE_Y=1
/GRAPHICS_SCALE_Z=1
/GRAPHICS_TRANSLATE_X=0
/GRAPHICS_TRANSLATE_Y=0
/GRAPHICS_TRANSLATE_Z=0
! /GRAPHICS_UNIT_SCALE=1.000000
! /GRAPHICS_SCALE_TO_SEG_LENGTH=TRUE
! /MASS=
! /GEOMETRY=
! /PROX_TO_CG_AXIAL=
! /PROX_TO_CG_ML=
! /PROX_TO_CG_AP=
! /IXX=
! /IYY=
! /IZZ=
! /AP_DIRECTION=
! /AXIAL_DIRECTION=
/OBJFILE=lshank.v3g
! /COLFILE=
! /DEPTH=
! /FREQUENCY_CUTOFF_6DOF=0
;

!
! Segment LFT
!
HYBRID_SEGMENT
! /CALIBRATION_FILE=
/TYPE=Visual_3D
/NAME=LFT
/REFERENCE_OBJECT=Lateral Proximal+Medial Proximal+Proximal Joint+Distal Joint+Lateral Distal+Additional Object+Additional Plane+Distal Radius+Proximal Radius
/REFERENCE_OBJECT_NAMES=++L_ANKJ Static+LFT_DIST++LTOE+Posterior+LFT_Distal_Radius+LFT_Proximal_Radius
/REFERENCE_OBJECT_TYPES=++LANDMARK+LANDMARK++TARGET++METRIC+METRIC
/USE_CAL_TARGETS_FOR_TRACKING=FALSE
/TRACKING_TYPES=TARGET+TARGET+TARGET+TARGET
/TRACKING_NAMES=LHEE+LLAT+LMT5+LTOE
! /USE_OPTIMAL_TRACKING=TRUE
! /DO_NOT_USE_LOCAL_TRANSFORMATION=FALSE
! /KINEMATIC_ONLY=FALSE
! /USE_FOR_AUTO_ASSIGN=TRUE
! /STATIC_SEGMENT=FALSE
/GRAPHICS_ROT_X=0
/GRAPHICS_ROT_Y=0
/GRAPHICS_ROT_Z=0
/GRAPHICS_SCALE_X=1
/GRAPHICS_SCALE_Y=1
/GRAPHICS_SCALE_Z=1
/GRAPHICS_TRANSLATE_X=0
/GRAPHICS_TRANSLATE_Y=0
/GRAPHICS_TRANSLATE_Z=0
! /GRAPHICS_UNIT_SCALE=1.000000
! /GRAPHICS_SCALE_TO_SEG_LENGTH=TRUE
! /MASS=
! /GEOMETRY=
! /PROX_TO_CG_AXIAL=
! /PROX_TO_CG_ML=
! /PROX_TO_CG_AP=
! /IXX=
! /IYY=
! /IZZ=
/AP_DIRECTION=+Z
/AXIAL_DIRECTION=-Y
/OBJFILE=lfoot.v3g
! /COLFILE=
! /DEPTH=
! /FREQUENCY_CUTOFF_6DOF=0
;

!
! Segment RTH
!
HYBRID_SEGMENT
! /CALIBRATION_FILE=
/TYPE=Visual_3D
/NAME=RTH
/REFERENCE_OBJECT=Medial Proximal+Medial Distal+Distal Joint+Lateral Proximal+Lateral Distal+Proximal Joint+Additional Object+Additional Plane+Distal Radius+Proximal Radius
/REFERENCE_OBJECT_NAMES=++R_KNJ Static+RGRT+RKNE+RIGHT_HIP+++RTH_Distal_Radius+RTH_Proximal_Radius
/REFERENCE_OBJECT_TYPES=++LANDMARK+TARGET+TARGET+LANDMARK+++METRIC+METRIC
/USE_CAL_TARGETS_FOR_TRACKING=FALSE
/TRACKING_TYPES=TARGET+TARGET+TARGET+TARGET+TARGET
/TRACKING_NAMES=RFDA+RFDP+RFPA+RFPP+RKNE
! /USE_OPTIMAL_TRACKING=TRUE
! /DO_NOT_USE_LOCAL_TRANSFORMATION=FALSE
! /KINEMATIC_ONLY=FALSE
! /USE_FOR_AUTO_ASSIGN=TRUE
! /STATIC_SEGMENT=FALSE
/GRAPHICS_ROT_X=0
/GRAPHICS_ROT_Y=0
/GRAPHICS_ROT_Z=0
/GRAPHICS_SCALE_X=1
/GRAPHICS_SCALE_Y=1
/GRAPHICS_SCALE_Z=1
/GRAPHICS_TRANSLATE_X=0
/GRAPHICS_TRANSLATE_Y=0
/GRAPHICS_TRANSLATE_Z=0
! /GRAPHICS_UNIT_SCALE=1.000000
! /GRAPHICS_SCALE_TO_SEG_LENGTH=TRUE
! /MASS=
! /GEOMETRY=
! /PROX_TO_CG_AXIAL=
! /PROX_TO_CG_ML=
! /PROX_TO_CG_AP=
! /IXX=
! /IYY=
! /IZZ=
! /AP_DIRECTION=
! /AXIAL_DIRECTION=
/OBJFILE=rthigh.v3g
! /COLFILE=
! /DEPTH=
! /FREQUENCY_CUTOFF_6DOF=0
;

!
! Segment RSK
!
HYBRID_SEGMENT
! /CALIBRATION_FILE=
/TYPE=Visual_3D
/NAME=RSK
/REFERENCE_OBJECT=Medial Proximal+Medial Distal+Proximal Joint+Distal Joint+Lateral Proximal+Lateral Distal+Additional Object+Additional Plane+Distal Radius+Proximal Radius
/REFERENCE_OBJECT_NAMES=++R_KNJ Static+R_ANKJ Static+RKNE+RANK+++RSK_Distal_Radius+RSK_Proximal_Radius
/REFERENCE_OBJECT_TYPES=++LANDMARK+LANDMARK+TARGET+TARGET+++METRIC+METRIC
/USE_CAL_TARGETS_FOR_TRACKING=FALSE
/TRACKING_TYPES=TARGET+TARGET+TARGET+TARGET+TARGET
/TRACKING_NAMES=RTDA+RTDP+RTIB+RTPA+RTPP
! /USE_OPTIMAL_TRACKING=TRUE
! /DO_NOT_USE_LOCAL_TRANSFORMATION=FALSE
! /KINEMATIC_ONLY=FALSE
! /USE_FOR_AUTO_ASSIGN=TRUE
! /STATIC_SEGMENT=FALSE
/GRAPHICS_ROT_X=0
/GRAPHICS_ROT_Y=0
/GRAPHICS_ROT_Z=0
/GRAPHICS_SCALE_X=1
/GRAPHICS_SCALE_Y=1
/GRAPHICS_SCALE_Z=1
/GRAPHICS_TRANSLATE_X=0
/GRAPHICS_TRANSLATE_Y=0
/GRAPHICS_TRANSLATE_Z=0
! /GRAPHICS_UNIT_SCALE=1.000000
! /GRAPHICS_SCALE_TO_SEG_LENGTH=TRUE
! /MASS=
! /GEOMETRY=
! /PROX_TO_CG_AXIAL=
! /PROX_TO_CG_ML=
! /PROX_TO_CG_AP=
! /IXX=
! /IYY=
! /IZZ=
! /AP_DIRECTION=
! /AXIAL_DIRECTION=
/OBJFILE=rshank.v3g
! /COLFILE=
! /DEPTH=
! /FREQUENCY_CUTOFF_6DOF=0
;

!
! Segment RFT
!
HYBRID_SEGMENT
! /CALIBRATION_FILE=
/TYPE=Visual_3D
/NAME=RFT
/REFERENCE_OBJECT=Lateral Proximal+Medial Proximal+Lateral Distal+Distal Joint+Additional Plane+Additional Object+Proximal Joint+Distal Radius+Proximal Radius
/REFERENCE_OBJECT_NAMES=+++RFT_DIST+Posterior+RTOE+R_ANKJ Static+RFT_Distal_Radius+RFT_Proximal_Radius
/REFERENCE_OBJECT_TYPES=+++LANDMARK++TARGET+LANDMARK+METRIC+METRIC
/USE_CAL_TARGETS_FOR_TRACKING=FALSE
/TRACKING_TYPES=TARGET+TARGET+TARGET+TARGET
/TRACKING_NAMES=RHEE+RLAT+RMT5+RTOE
! /USE_OPTIMAL_TRACKING=TRUE
! /DO_NOT_USE_LOCAL_TRANSFORMATION=FALSE
! /KINEMATIC_ONLY=FALSE
! /USE_FOR_AUTO_ASSIGN=TRUE
! /STATIC_SEGMENT=FALSE
/GRAPHICS_ROT_X=0
/GRAPHICS_ROT_Y=0
/GRAPHICS_ROT_Z=0
/GRAPHICS_SCALE_X=1
/GRAPHICS_SCALE_Y=1
/GRAPHICS_SCALE_Z=1
/GRAPHICS_TRANSLATE_X=0
/GRAPHICS_TRANSLATE_Y=0
/GRAPHICS_TRANSLATE_Z=0
! /GRAPHICS_UNIT_SCALE=1.000000
! /GRAPHICS_SCALE_TO_SEG_LENGTH=TRUE
! /MASS=
! /GEOMETRY=
! /PROX_TO_CG_AXIAL=
! /PROX_TO_CG_ML=
! /PROX_TO_CG_AP=
! /IXX=
! /IYY=
! /IZZ=
/AP_DIRECTION=+Z
/AXIAL_DIRECTION=-Y
/OBJFILE=rfoot.v3g
! /COLFILE=
! /DEPTH=
! /FREQUENCY_CUTOFF_6DOF=0
;

!
! Segment RTA
!
HYBRID_SEGMENT
! /CALIBRATION_FILE=
/TYPE=Visual_3D
/NAME=RTA
/REFERENCE_OBJECT=Lateral Distal+Medial Distal+Lateral Proximal+Medial Proximal+Proximal Joint+Additional Object+Additional Plane+Segment Depth+Distal Radius+Proximal Radius
/REFERENCE_OBJECT_NAMES=RSHO+LSHO+++Pelvis_origin+++RTA_Segment_Depth+RTA_Distal_Radius+RTA_Proximal_Radius
/REFERENCE_OBJECT_TYPES=TARGET+TARGET+++LANDMARK+++METRIC+METRIC+METRIC
/USE_CAL_TARGETS_FOR_TRACKING=FALSE
/TRACKING_TYPES=TARGET+TARGET+TARGET+TARGET
/TRACKING_NAMES=C7+CLAV+STRN+T12
! /USE_OPTIMAL_TRACKING=TRUE
! /DO_NOT_USE_LOCAL_TRANSFORMATION=FALSE
! /KINEMATIC_ONLY=FALSE
! /USE_FOR_AUTO_ASSIGN=TRUE
! /STATIC_SEGMENT=FALSE
/GRAPHICS_ROT_X=0
/GRAPHICS_ROT_Y=0
/GRAPHICS_ROT_Z=0
/GRAPHICS_SCALE_X=1
/GRAPHICS_SCALE_Y=1
/GRAPHICS_SCALE_Z=1
/GRAPHICS_TRANSLATE_X=0
/GRAPHICS_TRANSLATE_Y=0
/GRAPHICS_TRANSLATE_Z=0
! /GRAPHICS_UNIT_SCALE=1.000000
! /GRAPHICS_SCALE_TO_SEG_LENGTH=TRUE
! /MASS=
! /GEOMETRY=
! /PROX_TO_CG_AXIAL=
! /PROX_TO_CG_ML=
! /PROX_TO_CG_AP=
! /IXX=
! /IYY=
! /IZZ=
/AP_DIRECTION=-Y
/AXIAL_DIRECTION=-Z
/OBJFILE=headthoraxabup.v3g
! /COLFILE=
/DEPTH=0.5*DISTANCE(T12,STRN)
! /FREQUENCY_CUTOFF_6DOF=0
;

!
! Segment v3d_lab
!
HYBRID_SEGMENT
! /CALIBRATION_FILE=
/TYPE=Visual_3D
/NAME=v3d_lab
/REFERENCE_OBJECT=Additional Object+Additional Plane+Distal Joint+Proximal Joint+Distal Radius+Proximal Radius
/REFERENCE_OBJECT_NAMES=Lab Lateral+Lateral+Lab Z neg+Lab Origin+v3d_lab_Distal_Radius+v3d_lab_Proximal_Radius
/REFERENCE_OBJECT_TYPES=LANDMARK++LANDMARK+LANDMARK+METRIC+METRIC
! /USE_CAL_TARGETS_FOR_TRACKING=TRUE
/TRACKING_TYPES=LANDMARK+LANDMARK+LANDMARK
/TRACKING_NAMES=Lab Origin+Lab Z neg+Lab Lateral
! /USE_OPTIMAL_TRACKING=TRUE
! /DO_NOT_USE_LOCAL_TRANSFORMATION=FALSE
/KINEMATIC_ONLY=TRUE
! /USE_FOR_AUTO_ASSIGN=TRUE
! /STATIC_SEGMENT=FALSE
/GRAPHICS_ROT_X=0
/GRAPHICS_ROT_Y=0
/GRAPHICS_ROT_Z=0
/GRAPHICS_SCALE_X=1
/GRAPHICS_SCALE_Y=1
/GRAPHICS_SCALE_Z=1
/GRAPHICS_TRANSLATE_X=0
/GRAPHICS_TRANSLATE_Y=0
/GRAPHICS_TRANSLATE_Z=0
! /GRAPHICS_UNIT_SCALE=1.000000
! /GRAPHICS_SCALE_TO_SEG_LENGTH=TRUE
/MASS=0.000000
! /GEOMETRY=
/PROX_TO_CG_AXIAL=0.5*v3d_lab_SEG_LENGTH
/PROX_TO_CG_ML=0*v3d_lab_SEG_LENGTH
/PROX_TO_CG_AP=0*v3d_lab_SEG_LENGTH
/IXX=0
/IYY=0
/IZZ=0
! /AP_DIRECTION=
! /AXIAL_DIRECTION=
! /OBJFILE=
! /COLFILE=
! /DEPTH=
! /FREQUENCY_CUTOFF_6DOF=0
;

!
! Digitizing Wand Configuration
!
HYBRID_DIGITIZING_WAND
! /CALIBRATION_FILE=
/WAND_ORIENTATION_MARKER1=
/WAND_ORIENTATION_MARKER2=
! /WAND_ORIENTATION_MARKER3=
! /OFFSET_X=0
! /OFFSET_Y=0
/OFFSET_Z=-0.127
! /OFFSET_X2=0
! /OFFSET_Y2=0
! /OFFSET_Z2=0
! /WAND_HAS_SPRING=TRUE
! /WAND_TRIGGER_MARKER1=
! /WAND_TRIGGER_MARKER2=
! /WAND_TRACKING_MARKERS=
;
!
! Inverse Kinematics Info
!
!
IK_DEGREES_OF_FREEDOM
! /CALIBRATION_FILE=
/SEGMENT_NAME=RPV
/PARENT_NAME=LAB
/LINK_NAME=default
! /TRANSLATION_X=TRUE
/TRANSLATION_X_RANGE=-30+30
! /TRANSLATION_Y=TRUE
/TRANSLATION_Y_RANGE=-30+30
! /TRANSLATION_Z=TRUE
/TRANSLATION_Z_RANGE=-30+30
! /ROTATION_1=TRUE
! /ROTATION_1_DIRECTION=1+0+0
! /ROTATION_1_RANGE=-180+180
! /ROTATION_2=TRUE
! /ROTATION_2_DIRECTION=0+1+0
! /ROTATION_2_RANGE=-180+180
! /ROTATION_3=TRUE
! /ROTATION_3_DIRECTION=0+0+1
! /ROTATION_3_RANGE=-180+180
/WEIGHT_FACTOR=1.000000
/FILTER_FREQUENCY=6.000000
! /JOINT_LOCATION_X=0.0
! /JOINT_LOCATION_Y=0.0
! /JOINT_LOCATION_Z=0.0
;
IK_DEGREES_OF_FREEDOM
! /CALIBRATION_FILE=
/SEGMENT_NAME=RTH
/PARENT_NAME=RPV
/LINK_NAME=default
/TRANSLATION_X=FALSE
! /TRANSLATION_X_RANGE=-1+1
/TRANSLATION_Y=FALSE
! /TRANSLATION_Y_RANGE=-1+1
/TRANSLATION_Z=FALSE
! /TRANSLATION_Z_RANGE=-1+1
! /ROTATION_1=TRUE
! /ROTATION_1_DIRECTION=1+0+0
! /ROTATION_1_RANGE=-180+180
! /ROTATION_2=TRUE
! /ROTATION_2_DIRECTION=0+1+0
! /ROTATION_2_RANGE=-180+180
! /ROTATION_3=TRUE
! /ROTATION_3_DIRECTION=0+0+1
! /ROTATION_3_RANGE=-180+180
/WEIGHT_FACTOR=1.000000
/FILTER_FREQUENCY=6.000000
! /JOINT_LOCATION_X=0.0
! /JOINT_LOCATION_Y=0.0
! /JOINT_LOCATION_Z=0.0
;
IK_DEGREES_OF_FREEDOM
! /CALIBRATION_FILE=
/SEGMENT_NAME=RSK
/PARENT_NAME=RTH
/LINK_NAME=default
/TRANSLATION_X=FALSE
! /TRANSLATION_X_RANGE=-1+1
/TRANSLATION_Y=FALSE
! /TRANSLATION_Y_RANGE=-1+1
/TRANSLATION_Z=FALSE
! /TRANSLATION_Z_RANGE=-1+1
! /ROTATION_1=TRUE
! /ROTATION_1_DIRECTION=1+0+0
! /ROTATION_1_RANGE=-180+180
/ROTATION_2=FALSE
! /ROTATION_2_DIRECTION=0+1+0
! /ROTATION_2_RANGE=-180+180
/ROTATION_3=FALSE
! /ROTATION_3_DIRECTION=0+0+1
! /ROTATION_3_RANGE=-180+180
/WEIGHT_FACTOR=1.000000
/FILTER_FREQUENCY=6.000000
! /JOINT_LOCATION_X=0.0
! /JOINT_LOCATION_Y=0.0
! /JOINT_LOCATION_Z=0.0
;
IK_DEGREES_OF_FREEDOM
! /CALIBRATION_FILE=
/SEGMENT_NAME=RFT
/PARENT_NAME=RSK
/LINK_NAME=default
/TRANSLATION_X=FALSE
! /TRANSLATION_X_RANGE=-1+1
/TRANSLATION_Y=FALSE
! /TRANSLATION_Y_RANGE=-1+1
/TRANSLATION_Z=FALSE
! /TRANSLATION_Z_RANGE=-1+1
! /ROTATION_1=TRUE
! /ROTATION_1_DIRECTION=1+0+0
! /ROTATION_1_RANGE=-180+180
/ROTATION_2=FALSE
! /ROTATION_2_DIRECTION=0+1+0
! /ROTATION_2_RANGE=-180+180
! /ROTATION_3=TRUE
! /ROTATION_3_DIRECTION=0+0+1
! /ROTATION_3_RANGE=-180+180
/WEIGHT_FACTOR=1.000000
/FILTER_FREQUENCY=6.000000
! /JOINT_LOCATION_X=0.0
! /JOINT_LOCATION_Y=0.0
! /JOINT_LOCATION_Z=0.0
;
IK_DEGREES_OF_FREEDOM
! /CALIBRATION_FILE=
/SEGMENT_NAME=LTH
/PARENT_NAME=RPV
/LINK_NAME=default
/TRANSLATION_X=FALSE
! /TRANSLATION_X_RANGE=-1+1
/TRANSLATION_Y=FALSE
! /TRANSLATION_Y_RANGE=-1+1
/TRANSLATION_Z=FALSE
! /TRANSLATION_Z_RANGE=-1+1
! /ROTATION_1=TRUE
! /ROTATION_1_DIRECTION=1+0+0
! /ROTATION_1_RANGE=-180+180
! /ROTATION_2=TRUE
! /ROTATION_2_DIRECTION=0+1+0
! /ROTATION_2_RANGE=-180+180
! /ROTATION_3=TRUE
! /ROTATION_3_DIRECTION=0+0+1
! /ROTATION_3_RANGE=-180+180
/WEIGHT_FACTOR=1.000000
/FILTER_FREQUENCY=6.000000
! /JOINT_LOCATION_X=0.0
! /JOINT_LOCATION_Y=0.0
! /JOINT_LOCATION_Z=0.0
;
IK_DEGREES_OF_FREEDOM
! /CALIBRATION_FILE=
/SEGMENT_NAME=LSK
/PARENT_NAME=LTH
/LINK_NAME=default
/TRANSLATION_X=FALSE
! /TRANSLATION_X_RANGE=-1+1
/TRANSLATION_Y=FALSE
! /TRANSLATION_Y_RANGE=-1+1
/TRANSLATION_Z=FALSE
! /TRANSLATION_Z_RANGE=-1+1
! /ROTATION_1=TRUE
! /ROTATION_1_DIRECTION=1+0+0
! /ROTATION_1_RANGE=-180+180
/ROTATION_2=FALSE
! /ROTATION_2_DIRECTION=0+1+0
! /ROTATION_2_RANGE=-180+180
/ROTATION_3=FALSE
! /ROTATION_3_DIRECTION=0+0+1
! /ROTATION_3_RANGE=-180+180
/WEIGHT_FACTOR=1.000000
/FILTER_FREQUENCY=6.000000
! /JOINT_LOCATION_X=0.0
! /JOINT_LOCATION_Y=0.0
! /JOINT_LOCATION_Z=0.0
;
IK_DEGREES_OF_FREEDOM
! /CALIBRATION_FILE=
/SEGMENT_NAME=LFT
/PARENT_NAME=LSK
/LINK_NAME=default
/TRANSLATION_X=FALSE
! /TRANSLATION_X_RANGE=-1+1
/TRANSLATION_Y=FALSE
! /TRANSLATION_Y_RANGE=-1+1
/TRANSLATION_Z=FALSE
! /TRANSLATION_Z_RANGE=-1+1
! /ROTATION_1=TRUE
! /ROTATION_1_DIRECTION=1+0+0
! /ROTATION_1_RANGE=-180+180
/ROTATION_2=FALSE
! /ROTATION_2_DIRECTION=0+1+0
! /ROTATION_2_RANGE=-180+180
! /ROTATION_3=TRUE
! /ROTATION_3_DIRECTION=0+0+1
! /ROTATION_3_RANGE=-180+180
/WEIGHT_FACTOR=1.000000
/FILTER_FREQUENCY=6.000000
! /JOINT_LOCATION_X=0.0
! /JOINT_LOCATION_Y=0.0
! /JOINT_LOCATION_Z=0.0
;
IK_DEGREES_OF_FREEDOM
! /CALIBRATION_FILE=
/SEGMENT_NAME=RTA
/PARENT_NAME=RPV
/LINK_NAME=default
/TRANSLATION_X=FALSE
! /TRANSLATION_X_RANGE=-1+1
/TRANSLATION_Y=FALSE
! /TRANSLATION_Y_RANGE=-1+1
/TRANSLATION_Z=FALSE
! /TRANSLATION_Z_RANGE=-1+1
! /ROTATION_1=TRUE
! /ROTATION_1_DIRECTION=1+0+0
! /ROTATION_1_RANGE=-180+180
! /ROTATION_2=TRUE
! /ROTATION_2_DIRECTION=0+1+0
! /ROTATION_2_RANGE=-180+180
! /ROTATION_3=TRUE
! /ROTATION_3_DIRECTION=0+0+1
! /ROTATION_3_RANGE=-180+180
/WEIGHT_FACTOR=1.000000
/FILTER_FREQUENCY=6.000000
! /JOINT_LOCATION_X=0.0
! /JOINT_LOCATION_Y=0.0
! /JOINT_LOCATION_Z=0.0
;
!
! Landmarks
Add_Landmark
/LANDMARK_NAME=L_KNJ Static
! /CALIBRATION_FILE=
! /USER_GENERATED=TRUE
/USE_PERCENTAGE=TRUE
! /CALIBRATION_ONLY=FALSE
/USE_TARGETS=TRUE
! /SEGMENT_NAME=
/TARGET_TYPES=TARGET+TARGET
/TARGET_NAMES=LKNE+LMFC
/MCS_ML=-999999
/MCS_AP=-999999
/MCS_AXIAL=0.5
! /LANDMARK_LOCATION=
! /REFERENCE_LOCATION_TYPE=
! /REFERENCE_LOCATION_NAME=
! /USE_REFERENCE_LOCATION=FALSE
;
Add_Landmark
/LANDMARK_NAME=L_ANKJ Static
! /CALIBRATION_FILE=
! /USER_GENERATED=TRUE
/USE_PERCENTAGE=TRUE
! /CALIBRATION_ONLY=FALSE
/USE_TARGETS=TRUE
! /SEGMENT_NAME=
/TARGET_TYPES=TARGET+TARGET
/TARGET_NAMES=LANK+LMMA
/MCS_ML=-999999
/MCS_AP=-999999
/MCS_AXIAL=0.5
! /LANDMARK_LOCATION=
! /REFERENCE_LOCATION_TYPE=
! /REFERENCE_LOCATION_NAME=
! /USE_REFERENCE_LOCATION=FALSE
;
Add_Landmark
/LANDMARK_NAME=R_KNJ Static
! /CALIBRATION_FILE=
! /USER_GENERATED=TRUE
/USE_PERCENTAGE=TRUE
! /CALIBRATION_ONLY=FALSE
/USE_TARGETS=TRUE
! /SEGMENT_NAME=
/TARGET_TYPES=TARGET+TARGET
/TARGET_NAMES=RKNE+RMFC
/MCS_ML=-999999
/MCS_AP=-999999
/MCS_AXIAL=0.5
! /LANDMARK_LOCATION=
! /REFERENCE_LOCATION_TYPE=
! /REFERENCE_LOCATION_NAME=
! /USE_REFERENCE_LOCATION=FALSE
;
Add_Landmark
/LANDMARK_NAME=R_ANKJ Static
! /CALIBRATION_FILE=
! /USER_GENERATED=TRUE
/USE_PERCENTAGE=TRUE
! /CALIBRATION_ONLY=FALSE
/USE_TARGETS=TRUE
! /SEGMENT_NAME=
/TARGET_TYPES=TARGET+TARGET
/TARGET_NAMES=RANK+RMMA
/MCS_ML=-999999
/MCS_AP=-999999
/MCS_AXIAL=0.5
! /LANDMARK_LOCATION=
! /REFERENCE_LOCATION_TYPE=
! /REFERENCE_LOCATION_NAME=
! /USE_REFERENCE_LOCATION=FALSE
;
Add_Landmark
/LANDMARK_NAME=RIGHT_HIP
! /CALIBRATION_FILE=
! /USER_GENERATED=TRUE
! /USE_PERCENTAGE=FALSE
! /CALIBRATION_ONLY=FALSE
! /USE_TARGETS=FALSE
/SEGMENT_NAME=RPV
! /TARGET_TYPES=
! /TARGET_NAMES=
/MCS_ML=0.36*ASIS_Distance*RPV_ML_Direction
/MCS_AP=-0.19*ASIS_Distance*RPV_AP_Direction+0.5*RPV_Depth- Target_Radius_ASIS
/MCS_AXIAL=-0.30*ASIS_Distance*RPV_Axial_Direction
! /LANDMARK_LOCATION=
! /REFERENCE_LOCATION_TYPE=
! /REFERENCE_LOCATION_NAME=
! /USE_REFERENCE_LOCATION=FALSE
;
Add_Landmark
/LANDMARK_NAME=LEFT_HIP
! /CALIBRATION_FILE=
! /USER_GENERATED=TRUE
! /USE_PERCENTAGE=FALSE
! /CALIBRATION_ONLY=FALSE
! /USE_TARGETS=FALSE
/SEGMENT_NAME=RPV
! /TARGET_TYPES=
! /TARGET_NAMES=
/MCS_ML=-0.36*ASIS_Distance*RPV_ML_Direction
/MCS_AP=-0.19*ASIS_Distance*RPV_AP_Direction +0.5*RPV_Depth- Target_Radius_ASIS
/MCS_AXIAL=-0.30*ASIS_Distance*RPV_Axial_Direction
! /LANDMARK_LOCATION=
! /REFERENCE_LOCATION_TYPE=
! /REFERENCE_LOCATION_NAME=
! /USE_REFERENCE_LOCATION=FALSE
;
Add_Landmark
/LANDMARK_NAME=Pelvis_origin
! /CALIBRATION_FILE=
! /USER_GENERATED=TRUE
! /USE_PERCENTAGE=FALSE
! /CALIBRATION_ONLY=FALSE
! /USE_TARGETS=FALSE
/SEGMENT_NAME=RPV
! /TARGET_TYPES=
! /TARGET_NAMES=
! /MCS_ML=0.0
! /MCS_AP=0.0
! /MCS_AXIAL=0.0
! /LANDMARK_LOCATION=
! /REFERENCE_LOCATION_TYPE=
! /REFERENCE_LOCATION_NAME=
! /USE_REFERENCE_LOCATION=FALSE
;
Add_Landmark
/LANDMARK_NAME=Lab Origin
! /CALIBRATION_FILE=
! /USER_GENERATED=TRUE
! /USE_PERCENTAGE=FALSE
! /CALIBRATION_ONLY=FALSE
! /USE_TARGETS=FALSE
/SEGMENT_NAME=LAB
! /TARGET_TYPES=
! /TARGET_NAMES=
! /MCS_ML=0.0
! /MCS_AP=0.0
! /MCS_AXIAL=0.0
! /LANDMARK_LOCATION=
! /REFERENCE_LOCATION_TYPE=
! /REFERENCE_LOCATION_NAME=
! /USE_REFERENCE_LOCATION=FALSE
;
Add_Landmark
/LANDMARK_NAME=Lab X
! /CALIBRATION_FILE=
! /USER_GENERATED=TRUE
! /USE_PERCENTAGE=FALSE
! /CALIBRATION_ONLY=FALSE
! /USE_TARGETS=FALSE
/SEGMENT_NAME=LAB
! /TARGET_TYPES=
! /TARGET_NAMES=
/MCS_ML=0.1
! /MCS_AP=0.0
! /MCS_AXIAL=0.0
! /LANDMARK_LOCATION=
! /REFERENCE_LOCATION_TYPE=
! /REFERENCE_LOCATION_NAME=
! /USE_REFERENCE_LOCATION=FALSE
;
Add_Landmark
/LANDMARK_NAME=Lab Y
! /CALIBRATION_FILE=
! /USER_GENERATED=TRUE
! /USE_PERCENTAGE=FALSE
! /CALIBRATION_ONLY=FALSE
! /USE_TARGETS=FALSE
/SEGMENT_NAME=LAB
! /TARGET_TYPES=
! /TARGET_NAMES=
! /MCS_ML=0.0
/MCS_AP=0.1
! /MCS_AXIAL=0.0
! /LANDMARK_LOCATION=
! /REFERENCE_LOCATION_TYPE=
! /REFERENCE_LOCATION_NAME=
! /USE_REFERENCE_LOCATION=FALSE
;
Add_Landmark
/LANDMARK_NAME=Lab Z neg
! /CALIBRATION_FILE=
! /USER_GENERATED=TRUE
! /USE_PERCENTAGE=FALSE
! /CALIBRATION_ONLY=FALSE
! /USE_TARGETS=FALSE
/SEGMENT_NAME=LAB
! /TARGET_TYPES=
! /TARGET_NAMES=
! /MCS_ML=0.0
! /MCS_AP=0.0
/MCS_AXIAL=-0.1
! /LANDMARK_LOCATION=
! /REFERENCE_LOCATION_TYPE=
! /REFERENCE_LOCATION_NAME=
! /USE_REFERENCE_LOCATION=FALSE
;
Add_Landmark
/LANDMARK_NAME=Pelvis Lateral
! /CALIBRATION_FILE=
! /USER_GENERATED=TRUE
! /USE_PERCENTAGE=FALSE
! /CALIBRATION_ONLY=FALSE
! /USE_TARGETS=FALSE
/SEGMENT_NAME=RPV
/TARGET_TYPES=LANDMARK
/TARGET_NAMES=Lab Origin
/MCS_ML=0.1
! /MCS_AP=0.0
! /MCS_AXIAL=0.0
! /LANDMARK_LOCATION=
! /REFERENCE_LOCATION_TYPE=
! /REFERENCE_LOCATION_NAME=
! /USE_REFERENCE_LOCATION=FALSE
;
Add_Landmark
/LANDMARK_NAME=Pelvis Lateral Projected
! /CALIBRATION_FILE=
! /USER_GENERATED=TRUE
! /USE_PERCENTAGE=FALSE
! /CALIBRATION_ONLY=FALSE
/USE_TARGETS=TRUE
! /SEGMENT_NAME=
/TARGET_TYPES=LANDMARK+LANDMARK++LANDMARK
/TARGET_NAMES=Lab Origin+Lab X++Pelvis Lateral
/MCS_ML=-999999
/MCS_AP=-999999
/MCS_AXIAL=-999999
! /LANDMARK_LOCATION=
! /REFERENCE_LOCATION_TYPE=
! /REFERENCE_LOCATION_NAME=
! /USE_REFERENCE_LOCATION=FALSE
;
Add_Landmark
/LANDMARK_NAME=Lab Lateral
! /CALIBRATION_FILE=
! /USER_GENERATED=TRUE
! /USE_PERCENTAGE=FALSE
! /CALIBRATION_ONLY=FALSE
/USE_TARGETS=TRUE
! /SEGMENT_NAME=
/TARGET_TYPES=LANDMARK+LANDMARK
/TARGET_NAMES=Lab Origin+Pelvis Lateral Projected
/MCS_ML=
/MCS_AP=
/MCS_AXIAL=0.1
! /LANDMARK_LOCATION=
! /REFERENCE_LOCATION_TYPE=
! /REFERENCE_LOCATION_NAME=
! /USE_REFERENCE_LOCATION=FALSE
;
Add_Landmark
/LANDMARK_NAME=LTOE_JC
! /CALIBRATION_FILE=
! /USER_GENERATED=TRUE
! /USE_PERCENTAGE=FALSE
/CALIBRATION_ONLY=TRUE
! /USE_TARGETS=FALSE
/SEGMENT_NAME=LAB
/TARGET_TYPES=TARGET
/TARGET_NAMES=LTOE
! /MCS_ML=0.0
! /MCS_AP=0.0
/MCS_AXIAL=-LTOE::Z/2
! /LANDMARK_LOCATION=
! /REFERENCE_LOCATION_TYPE=
! /REFERENCE_LOCATION_NAME=
! /USE_REFERENCE_LOCATION=FALSE
;
Add_Landmark
/LANDMARK_NAME=RTOE_JC
! /CALIBRATION_FILE=
! /USER_GENERATED=TRUE
! /USE_PERCENTAGE=FALSE
/CALIBRATION_ONLY=TRUE
! /USE_TARGETS=FALSE
/SEGMENT_NAME=LAB
/TARGET_TYPES=TARGET
/TARGET_NAMES=RTOE
! /MCS_ML=0.0
! /MCS_AP=0.0
/MCS_AXIAL=-RTOE::Z/2
! /LANDMARK_LOCATION=
! /REFERENCE_LOCATION_TYPE=
! /REFERENCE_LOCATION_NAME=
! /USE_REFERENCE_LOCATION=FALSE
;
Add_Landmark
/LANDMARK_NAME=LFT_DIST
! /CALIBRATION_FILE=
! /USER_GENERATED=TRUE
! /USE_PERCENTAGE=FALSE
/CALIBRATION_ONLY=TRUE
! /USE_TARGETS=FALSE
/SEGMENT_NAME=LAB
! /TARGET_TYPES=
! /TARGET_NAMES=
/MCS_ML=LTOE::X
/MCS_AP=LTOE::Y
/MCS_AXIAL=L_ANKJ STATIC::Z
! /LANDMARK_LOCATION=
! /REFERENCE_LOCATION_TYPE=
! /REFERENCE_LOCATION_NAME=
! /USE_REFERENCE_LOCATION=FALSE
;
Add_Landmark
/LANDMARK_NAME=RFT_DIST
! /CALIBRATION_FILE=
! /USER_GENERATED=TRUE
! /USE_PERCENTAGE=FALSE
/CALIBRATION_ONLY=TRUE
! /USE_TARGETS=FALSE
/SEGMENT_NAME=LAB
! /TARGET_TYPES=
! /TARGET_NAMES=
/MCS_ML=RTOE::X
/MCS_AP=RTOE::Y
/MCS_AXIAL=R_ANKJ STATIC::Z
! /LANDMARK_LOCATION=
! /REFERENCE_LOCATION_TYPE=
! /REFERENCE_LOCATION_NAME=
! /USE_REFERENCE_LOCATION=FALSE
;
Add_Landmark
/LANDMARK_NAME=Lab Z
! /CALIBRATION_FILE=
! /USER_GENERATED=TRUE
! /USE_PERCENTAGE=FALSE
! /CALIBRATION_ONLY=FALSE
! /USE_TARGETS=FALSE
/SEGMENT_NAME=LAB
! /TARGET_TYPES=
! /TARGET_NAMES=
! /MCS_ML=0.0
! /MCS_AP=0.0
/MCS_AXIAL=0.1
! /LANDMARK_LOCATION=
! /REFERENCE_LOCATION_TYPE=
! /REFERENCE_LOCATION_NAME=
! /USE_REFERENCE_LOCATION=FALSE
;
!
! Muscles
!
